# Supplementary material for: A Comprehensive Comparison of Transmembrane Domains Reveals Organelle-Specific Properties
Source: Cell. 2010 Jul 9;142(1):158–69. doi: 10.1016/j.cell.2010.05.037 (PMC2928124; doi:10.1016/j.cell.2010.05.037)
Supplement: Table S1. Reference Proteins from S. cerevisiae Used in the Study, Related to Figure 1 — The NCBI RefSeq accession is given, along with the TMD ends as defined using a scanning window, the topology, and the number of orthologs identified prior to redundancy reduction. Relevant literature on localization and topology is collated at the Saccharomyces Genome Database (SGD). [file mmc1.xls]

## Sheet: fungalTable.csv
Table S1. Reference proteins from S. cerevisiae used in the study
Organelle	NCBI accession	SGD Name	Topology	No. of orthologues
ER	NP_009343.1	Cne1	o480-501i	29
ER	NP_009626.1	Alg14	i3-19o	24
ER	NP_009730.1	Sec66	o27-49i	32
ER	NP_009878.1	Pbn1	o385-401i	27
ER	NP_010371.1	Sss1	i51-68o	26
ER	NP_010618.1	Gpi8	o378-397i	29
ER	NP_010914.1	Wbp1	o392-418i	32
ER	NP_010936.1	Sbh2	i60-82o	30
ER	NP_011011.1	Sbh1	i53-75o	19
ER	NP_011026.1	Ubc6	i230-248o	30
ER	NP_011046.1	Scs2	i223-242o	28
ER	NP_012058.1	Gpi16	o546-566i	27
ER	NP_012060.1	Erg9	i419-440o	31
ER	NP_012261.1	Eps1	o650-666i	25
ER	NP_012299.1	Mga2	i1035-1056o	14
ER	NP_012532.1	Ost1	o449-467i	34
ER	NP_012665.1	Mns1	i4-25o	11
ER	NP_012905.1	Spt23	i1004-1023o	14
ER	NP_013308.1	Hrd3	o766-789i	23
ER	NP_013884.1	Hlj1	i203-218o	31
ER	NP_013991.1	Cue1	o4-19i	10
ER	NP_014423.1	Sec12	i353-373o	14
ER	NP_013167.1	Spc3	i13-31o	29
ER	NP_014008.1	GPI12	o19-34i	34
ER	NP_116699.1	Erj5	o130-153i	33
ER	NP_014288.1	Cyb5	i96-118o	31
ER	NP_015509.1	Dpm1	i243-266o	6
ER	NP_014405.1	Lro1	i78-99o	28
ER	NP_015150.2	Spt14	i405-422o	31
ER	NP_011946.1	Ire1	o539-556i	32
ER	NP_009993.1	Sed4	i345-362o	5
ER	NP_012768.1	Srp102	o3-24i	27
Golgi	NP_010920.1	Ynd1	o499-518i	30
Golgi (cis)	NP_012742.1	Coy1	i612-636o	31
Golgi (cis)	NP_015275.1	Mnn9	i13-34o	29
Golgi (cis)	NP_010878.1	Anp1	i28-44o	22
Golgi (medial)	NP_010916.1	Mnn1	i14-37o	3
Golgi	NP_015485.1	Kre6	i249-277o	25
Golgi (cis)	NP_010531.1	Mnn10	i51-66o	8
Golgi (cis)	NP_013592.1	Van1	i58-91o	5
Golgi (medial)	NP_014965.1	Gnt1	i10-26o	9
Golgi (cis)	NP_012352.1	Mnn11	i35-52o	12
Golgi (medial)	NP_011257.1	Mnt2	i5-26o	15
Golgi	NP_011659.1	Skn1	i288-318o	12
Golgi (cis)	NP_010872.1	Gda1	i8-24o	30
Golgi (cis)	NP_012609.1	Hoc1	i13-29o	31
Golgi (cis)	NP_012349.1	Mnn5	i10-29o	21
Golgi (cis)	NP_011477.1	Och1	i15-34o	17
Golgi (medial)	NP_012721.1	Mnn4	i27-46o	1
Golgi (cis)	NP_009571.1	Mnn2	i11-27o	19
Golgi (medial)	NP_012251.1	Mnt3	i13-30o	14
Golgi (medial)	NP_014457.1	Mnt4	i10-26o	15
Golgi (medial)	NP_013465.1	Dcr2	i9-28o	26
Golgi	NP_009758.1	Ktr4	i11-31o	34
Golgi	NP_012396.1	Yur1	i4-25o	32
Golgi	NP_012987.1	Ktr2	i14-34o	32
Golgi	NP_014369.1	Ktr5	i18-37o	23
Golgi	NP_012181.1	Ktr7	i22-44o	24
Golgi	NP_015272.1	Ktr6	i10-30o	32
Golgi (medial)	NP_010771.1	Kre2	i10-27o	30
Golgi	NP_014742.1	Ktr1	i15-32o	32
Golgi	NP_009764.1	Ktr3	i25-44o	33
TGNEndosome	NP_014161.1	Kex2	o674-699i	29
TGNEndosome	NP_011312.1	Kex1	o617-637i	19
TGNEndosome	NP_009536.1	Pep1	o1389-1415i	21
TGNEndosome	NP_015404.1	Mrl1	o237-253i	23
TGNEndosome	NP_012095.1	Vth1	o1369-1391i	26
TGNEndosome	NP_014862.1	Ste13	i117-141o	30
TGNEndosome	NP_013894.1	Ear1	o44-68i	30
TGNEndosome	NP_012798.1	Ssh4	o40-71i	26
Vacuole	NP_014344.1	Vac7	i918-943o	2
Vacuole	NP_010769.1	Pho8	i32-57o	28
Vacuole	NP_010740.1	Ppn1	i19-40o	25
Vacuole	NP_012363.1	Cps1	i19-40o	25
Vacuole	NP_011893.1	Dap2	i28-45o	30
PM	NP_010898.1	Pmp2	o0-30i	1
PM	NP_013774.1	Fet3	o559-583i	28
PM	NP_011528.1	Msb2	o1184-1208i	4
PM	NP_011537.1	Mtl1	o360-386i	1
PM	NP_012019.1	Skg6	o69-97i	5
PM	NP_011737.1	Tos2	o37-63i	6
PM	NP_012126.1	Axl2	o502-529i	21
PM	NP_013026.2	Skg1	o0-30i	5
PM	NP_010708.1	Hkr1	o1484-1508i	2
PM	NP_013185.1	Rax2	o1159-1188i	28
PM	NP_013436.1	Mid2	o223-250i	5
PM	NP_014116.1	Wsc2	o317-347i	8
PM	NP_014536.1	Wsc3	o377-405i	4
PM	NP_014650.1	Slg1	o260-287i	20
PM	NP_015400.1	Opy2	o90-116i	9
PM	NP_009903.2	Fus1	o68-95i	5
PM	NP_011835.1	Wsc4	o411-436i	2
