# Supplementary material for: A Comprehensive Comparison of Transmembrane Domains Reveals Organelle-Specific Properties
Source: Cell. 2010 Jul 9;142(1):158–69. doi: 10.1016/j.cell.2010.05.037 (PMC2928124; doi:10.1016/j.cell.2010.05.037)
Supplement: Table S2. Reference Proteins from H. sapiens Used in the study, Related to Figure 1 — The NCBI RefSeq accession is given, along with the TMD ends as defined using a scanning window, the topology, and the number of orthologs identified prior to redundancy reduction. Relevant literature on localization and topology is collated at the Topology Data Bank of Transmembrane Proteins (TopDB) (Tusnády et al., 2008). Proteins of the apical and basolateral domains of vertebrate epithelial cells were from literature sources (Decaens et al., 2008; Delacour and Jacob, 2006; Mellman and Nelson, 2008). [file mmc2.xls]

## Sheet: VertebrateAll.xls
Table S2. Reference proteins from H. sapiens used in the study
Organelle	NCBI accession	Common name	Topology	No. of orthologues
ER	NP_001019820.1	calnexin precursor	o480-505i	11
ER	NP_659425.1	asparagine-linked glycosylation 14 homolog	o0-20i	1
ER	NP_003054.1	sarcolipin	i6-26o	3
ER	NP_057303.1	alpha 12-mannosidase	i83-105o	9
ER	NP_060331.2	phosphatidylinositol glycan anchor biosynthesis class X	o185-210i	7
ER	NP_005473.1	phosphatidylinositol glycan anchor biosynthesis class K precursor	o362-383i	10
ER	NP_005207.2	dolichyl-diphosphooligosaccharide-protein glycosyltransferase precursor	o424-448i	10
ER	NP_057105.2	ubiquitin-conjugating enzyme E2 J1	i283-303o	10
ER	NP_003565.4	vesicle-associated membrane protein-associated protein A isoform 1	i271-290o	11
ER	NP_004729.1	VAMP-associated protein B/C	i222-239o	11
ER	NP_057021.2	phosphatidylinositol glycan anchor biosynthesis class T precursor	o524-548i	10
ER	NP_004453.3	farnesyl-diphosphate farnesyltransferase 1	i380-403o	9
ER	NP_005056.3	sel-1 suppressor of lin-12-like	o743-761i	11
ER	NP_037520.1	prolactin regulatory element binding protein	i387-410o	7
ER	NP_004269.1	phosphatidylinositol glycan anchor biosynthesis class L	o2-22i	8
ER	NP_067026.2	signal recognition particle receptor beta subunit	o23-52i	2
ER	NP_003135.1	signal sequence receptor alpha	o205-225i	11
ER	NP_003136.1	signal sequence receptor beta precursor	o148-170i	9
ER	NP_006271.1	signal sequence receptor delta	o149-166i	9
ER	NP_055117.1	Sec61 gamma subunit	i35-54o	10
ER	NP_063938.1	cytochrome P450 family 26 subfamily b polypeptide 1	i6-30o	10
ER	NP_995584.1	UDP glycosyltransferase 1 family polypeptide A6 isoform 2	i221-239o	7
ER	NP_000771.2	cytochrome P450 family 7 subfamily A polypeptide 1	i0-24o	11
ER	NP_003716.2	hydroxysteroid (17-beta) dehydrogenase 6	i0-18o	11
ER	NP_079374.2	monoacylglycerol O-acyltransferase 2	i31-57o	10
ER	NP_847894.1	serine palmitoyltransferase subunit 1 isoform b	i20-36o	2
ER	NP_068747.1	signal peptidase complex subunit 3	i8-32o	8
ER	NP_064505.1	UDP-glucose ceramide glucosyltransferase-like 1 isoform 1	i23-40o	10
ER	NP_001077.2	arylacetamide deacetylase	i4-24o	9
ER	NP_055489.1	ER degradation enhancer mannosidase alpha-like 1	i3-32o	7
ER	NP_001065.1	UDP glucuronosyltransferase 2 family polypeptide B7	o491-509i	11
ER	NP_116106.2	lysophosphatidic acid acyltransferase theta	o160-180i	11
ER	NP_061949.3	UDP glycosyltransferase 1 family polypeptide A8 precursor	o486-504i	11
ER	NP_001068.1	UDP glucuronosyltransferase 2 family polypeptide B17	o492-510i	11
ER	NP_001066.1	UDP glucuronosyltransferase 2 family polypeptide B10	o490-508i	11
ER	NP_001064.1	UDP glucuronosyltransferase 2 family polypeptide B11	o491-509i	11
ER	NP_061966.1	UDP glycosyltransferase 1 family polypeptide A3 precursor	o490-508i	11
ER	NP_001424.3	endoplasmic reticulum to nucleus signalling 1	o437-464i	5
ER	NP_002941.1	ribophorin I precursor	o438-457i	10
ER	NP_002942.2	ribophorin II precursor	o544-561i	10
ER	NP_861420.1	11-beta-hydroxysteroid dehydrogenase 1	i5-24o	10
ER	NP_000108.1	emerin	i221-244o	7
ER	NP_006799.1	Sec61 beta subunit	i66-89o	9
ER	NP_683725.1	cytochrome b-5 isoform 1	i110-127o	11
ER	NP_000952.1	prostaglandin I2 (prostacyclin) synthase	i0-20o	8
ER	NP_006064.2	triadin	i46-68o	8
ER	NP_061982.3	beta-14-mannosyltransferase	i0-23o	6
ER	NP_004353.1	calmegin	o466-491i	11
ER	NP_001094096.1	ER lipid raft associated 1	i6-26o	8
ER	NP_055260.1	Stress-associated endoplasmic reticulum protein 1	i36-60o	6
ER	NP_006143.2	lymphoid-restricted membrane protein	i438-461o	6
ER	NP_064555.2	nicalin	o524-544i	8
ER	NP_003892.2	sphingosine-1-phosphate lyase 1	o40-57i	11
ER	NP_003181.3	tapasin	o412-427i	10
Golgi	NP_003587.1	tyrosylprotein sulfotransferase 1	i7-26o	10
Golgi	NP_001008566.1	tyrosylprotein sulfotransferase 2	i6-24o	10
Golgi	NP_542780.1	galactosylgalactosylxylosylprotein 3-beta-glucuronosyltransferase 2	i7-23o	9
Golgi	NP_775811.2	fucosyltransferase 11 (alpha (13) fucosyltransferase)	i6-24o	8
Golgi	NP_000139.1	fucosyltransferase 1	i7-26o	8
Golgi	NP_006572.2	fucosyltransferase 9 (alpha (13) fucosyltransferase)	i9-28o	10
Golgi	NP_835368.1	fucosyltransferase 8 isoform a	i8-28o	10
Golgi	NP_004470.1	fucosyltransferase 7 (alpha (13) fucosyltransferase)	i12-37o	9
Golgi	NP_000141.1	fucosyltransferase 6 (alpha (13) fucosyltransferase)	i13-34o	6
Golgi	NP_116053.3	fucosyltransferase 10	i7-30o	10
Golgi	NP_000140.1	fucosyltransferase 3	i14-34o	5
Golgi	NP_002025.2	fucosyltransferase 5	i14-34o	5
Golgi	NP_778204.1	sialyltransferase 7D isoform a	i5-36o	11
Golgi	NP_003887.3	ST3 beta-galactoside alpha-23-sialyltransferase 5 isoform 1	i68-83o	9
Golgi	NP_777623.1	sialyltransferase 6 isoform a	i8-28o	8
Golgi	NP_003025.1	ST8 alpha-N-acetyl-neuraminide alpha-28-sialyltransferase 1	i26-47o	9
Golgi	NP_112227.1	sialyltransferase 7E	i5-32o	9
Golgi	NP_038471.2	ST6 (alpha-N-acetyl-neuraminyl-23-beta-galactosyl-13)-N-acetylgalactosaminide alpha-26-sialyltransferase 6	i41-61o	9
Golgi	NP_003024.1	sialyltransferase 4A	i9-27o	10
Golgi	NP_060884.1	GalNAc alpha-2 6-sialyltransferase I	i13-35o	8
Golgi	NP_003023.1	sialyltransferase 1 isoform a	i8-26o	10
Golgi	NP_056369.1	D-glucuronyl C5-epimerase	i10-29o	9
Golgi	NP_149025.1	galactose-3-O-sulfotransferase 3	i19-41o	11
Golgi	NP_004264.2	carbohydrate (chondroitin 6) sulfotransferase 3	i22-38o	10
Golgi	NP_703157.2	heparan sulfate 6-O-sulfotransferase 3	i6-24o	10
Golgi	NP_002024.1	fucosyltransferase 4	i146-171o	10
Golgi	NP_000512.1	hexosaminidase B preproprotein	i11-32o	8
Golgi	NP_006568.2	UDP-GlcNAcbetaGal beta-13-N-acetylglucosaminyltransferase 2	i8-23o	2
Golgi	NP_004852.1	galactose-3-O-sulfotransferase 1	i13-39o	10
Golgi	NP_113610.2	GalNAc-4-sulfotransferase 2	i11-35o	10
Golgi	NP_006113.2	mannosidase alpha class 2A member 2	i5-26o	8
Golgi	NP_110392.1	UDP-GlcNAcbetaGal beta-13-N-acetylglucosaminyltransferase 4	i28-49o	11
Golgi	NP_009141.2	polypeptide N-acetylgalactosaminyltransferase 6	i11-28o	11
Golgi	NP_001482.1	glucosaminyl (N-acetyl) transferase 2 I-branching enzyme isoform B	i5-26o	11
Golgi	NP_005898.2	mannosidase alpha class 1A member 1	i40-63o	7
Golgi	NP_001534.1	N-deacetylase/N-sulfotransferase (heparan glucosaminyl) 1	i16-41o	11
Golgi	NP_938080.1	GalNAc transferase 10 isoform a	i8-31o	7
Golgi	NP_057245.1	alpha-14-N-acetylglucosaminyltransferase	i5-25o	8
Golgi	NP_004742.1	glucosaminyl (N-acetyl) transferase 3 mucin type	i10-27o	11
Golgi	NP_004766.1	UDP-GalbetaGlcNAc beta 14- galactosyltransferase 6	i12-40o	11
Golgi	NP_004767.1	UDP-GalbetaGlcNAc beta 14- galactosyltransferase 5	i12-37o	7
Golgi	NP_078918.3	UDP-N-acetyl-alpha-D-galactosaminepolypeptide N-acetylgalactosaminyltransferase 12 (GalNAc-T12)	i18-37o	9
Golgi	NP_002397.2	mannosyl (alpha-13-)-glycoprotein beta-12-N-acetylglucosaminyltransferase	i5-30o	7
Golgi	NP_057675.1	core 2 beta-16-N-acetylglucosaminyltransferase 3	i14-29o	11
Golgi	NP_004473.2	polypeptide N-acetylgalactosaminyltransferase 3	i21-38o	10
Golgi	NP_004258.2	carbohydrate (N-acetylglucosamine-6-O) sulfotransferase 2	i53-72o	11
Golgi	NP_005104.2	Golgi autoantigen golgin subfamily a 5	i699-725o	10
Golgi	NP_006867.1	UDP-GlcNAcbetaGal beta-13-N-acetylglucosaminyltransferase 1	i12-39o	8
Golgi	NP_036346.1	mannosyl (alpha-13-)-glycoprotein beta-14-N-acetylglucosaminyltransferase isoenzyme A	i4-28o	10
Golgi	NP_059132.1	alpha 14-galactosyltransferase	i18-42o	8
Golgi	NP_009186.1	xylosylprotein beta 14-galactosyltransferase 7	i29-50o	10
Golgi	NP_002399.1	mannosyl (alpha-16-)-glycoprotein beta-12-N-acetylglucosaminyltransferase	i8-28o	8
Golgi	NP_065112.1	mannosidase alpha class 1C member 1	i21-45o	9
Golgi	NP_001488.2	UDP-GalbetaGlcNAc beta 14- galactosyltransferase 1 membrane-bound form	i23-44o	10
Golgi	NP_078917.2	mannosidase endo-alpha	i6-26o	11
Golgi	NP_036332.2	beta-13-glucuronyltransferase 3	i6-26o	10
Golgi	NP_065207.2	polypeptide N-acetylgalactosaminyltransferase 1	i7-29o	11
Golgi	NP_055313.1	golgi integral membrane protein 4	i13-32o	10
Golgi	NP_002400.3	mannosyl (beta-14-)-glycoprotein beta-14-N-acetylglucosaminyltransferase	i6-26o	9
Golgi	NP_002401.1	alpha-13(6)-mannosylglycoprotein beta-16-N-acetyl-glucosaminyltransferase	i12-35o	9
Golgi	NP_003774.1	UDP-GalbetaGlcNAc beta 13-galactosyltransferase 2	i25-44o	11
Golgi	NP_064505.1	UDP-glucose ceramide glucosyltransferase-like 1 isoform 1	i23-40o	10
Golgi	NP_808800.1	golgi membrane protein 1	i13-31o	10
Golgi	NP_114436.1	UDP-GlcNAcbetaGal beta-13-N-acetylglucosaminyltransferase 5	i15-32o	9
Golgi	NP_061111.1	carbohydrate (chondroitin 4) sulfotransferase 12	i7-26o	10
Golgi	NP_001091105.1	beta-13-galactosyl-O-glycosyl-glycoprotein beta-16-N-acetylglucosaminyltransferase	i15-32o	11
Golgi	NP_004728.1	like-glycosyltransferase	i10-34o	11
Golgi	NP_065202.2	ABO blood group (transferase A alpha 1-3-N-acetylgalactosaminyltransferase; transferase B alpha 1-3-galactosyltransferase)	i17-38o	10
Golgi	NP_473366.1	beta-13-glucuronyltransferase 1	i5-24o	9
Golgi	NP_004478.3	golgi autoantigen golgin subfamily b macrogolgin (with transmembrane signal) 1	i3234-3258o	5
TGNEndo	NP_002560.1	furin preproprotein	o714-738i	10
TGNEndo	NP_006455.2	trans-golgi network protein 2	o382-403i	9
TGNEndo	NP_003096.1	sortilin-related receptor containing LDLR class A repeats preproprotein	o2134-2160i	10
TGNEndo	NP_065828.1	VPS10 domain receptor protein SORCS 2	o928-950i	11
TGNEndo	NP_002950.3	sortilin 1 preproprotein	o754-778i	6
TGNEndo	NP_001013049.1	SORCS receptor 1 isoform b	o1096-1120i	11
TGNEndo	NP_055793.1	VPS10 domain receptor protein SORCS 3	o1123-1144i	11
TGNEndo	NP_000867.2	insulin-like growth factor 2 receptor precursor	o2303-2327i	9
TGNEndo	NP_002346.1	cation-dependent mannose-6-phosphate receptor precursor	o186-211i	11
TGNEndo	NP_057340.2	N-acetylglucosamine-1-phosphodiester alpha-N-acetylglucosaminidase precursor	o447-474i	9
TGNEndo	NP_038479.1	myoferlin isoform a	i2025-2047o	10
TGNEndo	NP_001012338.1	neurotrophic tyrosine kinase receptor type 3 isoform a precursor	o429-454i	11
TGNEndo	NP_036236.1	beta-site APP-cleaving enzyme 1 isoform A preproprotein	o451-480i	10
Lysosomes	NP_005552.3	lysosomal-associated membrane protein 1	o380-406i	11
Lysosomes	NP_002285.1	lysosomal-associated membrane protein 2 precursor	o373-400i	11
Lysosomes	NP_055213.2	lysosomal-associated membrane protein 3	o378-402i	10
Lysosomes	NP_001601.1	lysosomal acid phosphatase 2 precursor	o380-404i	10
Lysosomes	NP_057540.1	transmembrane protein 9	o90-112i	11
Lysosomes	NP_001755.1	CD1B antigen precursor	o295-324i	17
Lysosomes	NP_149059.1	testicular acid phosphatase precursor	o388-414i	10
Lysosomes	NP_001242.2	CD68 antigen isoform A	o319-344i	7
Lysosomes	NP_001757.1	CD1D	o298-323i	10
Lysosomes	NP_001991.1	Fc alpha receptor isoform a precursor	o230-246i	8
Lysosomes	NP_002840.1	protein tyrosine phosphatase receptor type R isoform 1 precursor	o227-249i	11
Apical PM	NP_997280.1	Endolyn	o138-161i	8
Apical PM	NP_002498.1	P75	o249-272i	11
Apical PM	NP_002290.2	Lactase phlorizin hydrolase	o1881-1902i	8
Apical PM	NP_004516.2	Megalin	o4420-4447i	10
Apical PM	NP_004168.1	Syntaxin 3	i262-286o	11
Apical PM	NP_001141.2	Aminopeptidase N	i8-32o	10
Apical PM	NP_004659.1	Maltase glucoamylase	i12-35o	8
Apical PM	NP_631900.1	Crumbs 3 homolog	o56-80i	8
Apical PM	NP_005012.2	NPP3	i21-43o	11
Apical PM	NP_001018121.1	gp135	o458-483i	11
Apical PM	NP_001032.2	SUCRASE-ISOMALTASE	i9-31o	8
Apical PM	NP_001759.3	CD8 antigen alpha polypeptide isoform 1 precursor	o181-206i	8
Apical PM	NP_001926.2	dipeptidylpeptidase IV	i5-29o	9
Apical PM	NP_000724.1	CD3E antigen, epsilon polypeptide precursor	o125-149i	7
Apical PM	NP_001968.3	glutamyl aminopeptidase	i17-40o	10
Basolateral PM	NP_620074.1	Hephaestin	o1107-1132i	9
Basolateral PM	NP_000518.1	low density lipoprotein receptor precursor	o787-810i	11
Basolateral PM	NP_003225.1	transferrin receptor	i60-87o	10
Basolateral PM	NP_001662.1	asialoglycoprotein receptor 1	i39-59o	8
Basolateral PM	NP_001002273.1	Fc Gamma RIIb	o216-244i	7
Basolateral PM	NP_004351.1	E cadherin	o707-731i	11
Basolateral PM	NP_004595.2	Syntaxin 4	i272-296o	10
Basolateral PM	NP_001719.2	CD147	o321-345i	10
Basolateral PM	NP_006199.1	NPP1	i23-45o	6
Basolateral PM	NP_005219.2	epidermal growth factor receptor isoform a	o643-668i	12
Basolateral PM	NP_001770.1	CD58 molecule	o215-238i	5
Basolateral PM	NP_000556.1	interleukin 6 receptor isoform 1 precursor	o360-386i	9
Basolateral PM	NP_003227.1	transforming growth factor, alpha isoform 1	o97-126i	7
PM	NP_000623.2	integrin alpha M precursor	o1105-1128i	12
PM	NP_000352.1	thrombomodulin precursor	o501-539i	10
PM	NP_001984.1	coagulation factor III precursor	o250-275i	11
PM	NP_001992.1	Fc fragment of IgE, high affinity I, receptor for; alpha polypeptide precursor	o203-228i	8
PM	NP_000065.1	CD40 ligand	i21-45o	10
PM	NP_000751.1	colony stimulating factor 3 receptor isoform a precursor	o626-652i	11
PM	NP_002987.1	chemokine (C-X3-C motif) ligand 1	o340-362i	7
PM	NP_003174.3	ADAM metallopeptidase domain 17 preproprotein	o670-693i	10
PM	NP_000940.1	prolactin receptor	o235-258i	11
PM	NP_000034.1	tumor necrosis factor receptor superfamily, member 6 isoform 1 precursor	o172-190i	9
PM	NP_000630.1	fas ligand	i77-103o	10
PM	NP_000386.1	colony stimulating factor 2 receptor, beta, low-affinity (granulocyte-macrophage)	o438-460i	9
PM	NP_001241.1	CD40 antigen isoform 1 precursor	o192-215i	11
PM	NP_000607.1	CD4 antigen precursor	o396-420i	8
PM	NP_002380.3	CD46 antigen, complement regulatory protein isoform 1 precursor	o342-366i	5
PM	NP_000112.1	erythropoietin receptor precursor	o249-274i	10
PM	NP_002200.2	integrin alpha L isoform a precursor	o1088-1112i	12
PM	NP_075598.2	fibroblast growth factor receptor 1 isoform 1 precursor	o375-397i	12
PM	NP_003801.1	tumor necrosis factor (ligand) superfamily, member 10	i13-37o	11
PM	NP_000132.1	fibroblast growth factor receptor 2 isoform 1 precursor	o377-398i	12
PM	NP_005182.1	CD80 antigen precursor	o243-269i	8
PM	NP_000867.2	insulin-like growth factor 2 receptor precursor	o2303-2327i	9
PM	NP_001772.1	CD69 molecule	i37-64o	11
PM	NP_068813.1	suppression of tumorigenicity 14	i54-77o	11
PM	NP_002429.1	mannose receptor C type 1 precursor	o1386-1411i	11
PM	NP_002990.2	syndecan 4 precursor	o144-170i	12
PM	NP_004320.2	bone morphogenetic protein receptor, type IA precursor	o152-176i	10
PM	NP_001450.2	fms-related tyrosine kinase 3 ligand	o184-207i	6
PM	NP_001056.1	tumor necrosis factor receptor 1 precursor	o208-234i	10
PM	NP_004098.1	Fc fragment of IgG, receptor, transporter, alpha	o296-321i	11
PM	NP_000890.1	KIT ligand isoform b precursor	o213-237i	11
PM	NP_000407.1	interferon gamma receptor 1 precursor	o245-270i	11
PM	NP_003255.2	toll-like receptor 2	o587-610i	12
PM	NP_001018074.1	neurotrophic tyrosine kinase, receptor, type 2 isoform c precursor	o429-454i	12
PM	NP_002109.1	major histocompatibility complex, class II, DM beta precursor	o219-240i	11
PM	NP_001993.2	Fc fragment of IgE, low affinity II, receptor for (CD23A)	i22-45o	10
PM	NP_000748.3	colony stimulating factor 1 isoform a precursor	o496-518i	5
PM	NP_031386.1	NKG2-D type II integral membrane protein	i48-81o	7
PM	NP_000409.1	interleukin 4 receptor alpha chain isoform a precursor	o231-256i	9
PM	NP_000192.2	intercellular adhesion molecule 1 precursor	o479-504i	7
PM	NP_000866.1	insulin-like growth factor 1 receptor precursor	o930-957i	11
PM	NP_001069.1	vascular cell adhesion molecule 1 isoform a precursor	o697-720i	11
PM	NP_000197.1	interleukin 2 receptor, gamma precursor	o260-283i	11
PM	NP_000408.1	interleukin 2 receptor, alpha chain precursor	o239-262i	5
PM	NP_001720.1	betacellulin	o117-143i	9
PM	NP_000868.1	interleukin 1 receptor, type I precursor	o337-356i	11
PM	NP_001549.1	interleukin 10 receptor, alpha precursor	o233-260i	9
PM	NP_001209.1	carbonic anhydrase XII isoform 1 precursor	o294-327i	11
PM	NP_006564.1	tumor necrosis factor (ligand) superfamily, member 13b	i45-73o	12
PM	NP_002201.1	integrin alpha-V precursor	o988-1016i	12
PM	NP_001423.1	epiregulin preproprotein	o117-141i	8
PM	NP_000646.1	selectin L precursor	o332-355i	10
PM	NP_006395.2	endothelial protein C receptor precursor	o208-235i	8
PM	NP_000879.2	integrin, beta 6	o708-730i	11
PM	NP_002600.1	platelet-derived growth factor receptor beta precursor	o530-557i	12
PM	NP_001101.1	ADAM metallopeptidase domain 10	o672-696i	11
PM	NP_003807.1	ADAM metallopeptidase domain 9 isoform 1 precursor	o697-718i	11
PM	NP_001973.2	erbB-3 isoform 1 precursor	o640-666i	11
PM	NP_997468.1	interferon alpha/beta receptor 2 isoform a precursor	o243-272i	7
PM	NP_004439.2	erbB-2 isoform a	o648-675i	12
PM	NP_058642.1	F11 receptor precursor	o234-262i	11
PM	NP_055200.1	sialic acid binding Ig-like lectin 7 isoform 1	o347-376i	4
PM	NP_006128.1	CD7 antigen precursor	o173-201i	6
PM	NP_002002.3	fibroblast growth factor receptor 4 isoform 1 precursor	o370-390i	12
PM	NP_004603.1	transforming growth factor, beta receptor I precursor	o124-148i	12
PM	NP_036584.1	tumor necrosis factor receptor 13B	o158-186i	7
PM	NP_002244.1	kinase insert domain receptor (a type III receptor tyrosine kinase)	o765-786i	12
PM	NP_005226.1	v-erb-a erythroblastic leukemia viral oncogene homolog 4 isoform JM-a/CVT-1 precursor	o650-675i	11
PM	NP_000869.1	interleukin 2 receptor beta precursor	o243-267i	11
PM	NP_004467.1	folate hydrolase 1 isoform 1	i19-43o	7
PM	NP_000780.1	angiotensin I converting enzyme isoform 1 precursor	o1259-1278i	7
PM	NP_003992.3	Fc fragment of IgG, low affinity IIb, receptor for (CD32) isoform 1	o218-247i	7
PM	NP_932170.1	T-cell receptor zeta chain isoform 1 precursor	o29-51i	9
PM	NP_004435.3	ephrin receptor EphB4 precursor	o537-563i	12
PM	NP_055267.1	tumor necrosis factor receptor superfamily, member 21 precursor	o349-370i	11
PM	NP_004432.1	ephrin receptor EphB1 precursor	o539-564i	12
PM	NP_003096.1	sortilin-related receptor containing LDLR class A repeats preproprotein	o2134-2160i	10
PM	NP_036237.2	beta-site APP-cleaving enzyme 2 isoform A preproprotein	o465-494i	9
PM	NP_001703.2	carcinoembryonic antigen-related cell adhesion molecule 1 isoform 1 precursor	o424-454i	8
PM	NP_002253.1	killer cell lectin-like receptor subfamily D, member 1 isoform 1	i9-31o	10
PM	NP_002142.1	hepsin	i16-42o	12
PM	NP_005224.2	ephrin receptor EphA3 isoform a precursor	o540-565i	12
PM	NP_002832.2	protein tyrosine phosphatase, receptor type, G precursor	o736-762i	12
PM	NP_003318.1	tumor necrosis factor receptor superfamily, member 4 precursor	o212-240i	10
PM	NP_005202.2	colony stimulating factor 1 receptor precursor	o513-538i	12
PM	NP_002837.1	protein tyrosine phosphatase, receptor type, N precursor	o575-600i	12
PM	NP_001766.2	CD38 antigen	i22-44o	10
PM	NP_001017388.1	toll-like receptor 10 precursor	o575-600i	12
PM	NP_002327.2	low density lipoprotein receptor-related protein 6	o1368-1395i	9
PM	NP_055072.3	C-type lectin domain family 4, member M isoform 1	i41-71o	8
PM	NP_005846.1	receptor activity-modifying protein 1 precursor	o115-141i	10
PM	NP_002090.2	glycophorin A precursor	o91-114i	4
PM	NP_000154.1	growth hormone receptor precursor	o263-288i	11
PM	NP_061984.2	major histocompatibility complex, class II, DR alpha precursor	o216-239i	11
PM	NP_001020330.1	CD74 antigen isoform a	i45-63o	9
PM	NP_000585.2	tumor necrosis factor alpha	i28-57o	11
PM	NP_005505.2	major histocompatibility complex, class I, B	o304-332i	10
PM	NP_002194.2	integrin alpha 2 precursor	o1130-1154i	12
PM	NP_002107.3	major histocompatibility complex, class I, A precursor	o304-331i	12
PM	NP_059145.2	ephrin receptor EphB2 isoform 1 precursor	o541-566i	12
PM	NP_002175.2	interleukin 6 signal transducer isoform 1 precursor	o618-640i	11
PM	NP_004986.1	matrix metalloproteinase 14 preproprotein	o533-562i	11
PM	NP_001758.2	CD2 molecule	o205-233i	5
PM	NP_001032209.1	neuronal cell adhesion molecule isoform A precursor	o1166-1190i	12
PM	NP_002323.2	low density lipoprotein-related protein 1	o4419-4444i	10
PM	NP_003833.3	tumor necrosis factor receptor superfamily, member 10b isoform 1 precursor	o207-232i	8
PM	NP_002115.2	major histocompatibility complex, class II, DR beta 1 precursor	o228-250i	12
PM	NP_009219.2	membrane metallo-endopeptidase	i27-50o	12
PM	NP_000410.2	integrin alpha 2b preproprotein	o992-1018i	12
PM	NP_055034.2	killer cell immunoglobulin-like receptor, two domains, long cytoplasmic tail, 2 precursor	o244-265i	8
PM	NP_000441.1	selectin E precursor	o555-578i	11
PM	NP_757351.1	colony stimulating factor 1 isoform a precursor	o496-518i	5
PM	NP_002996.2	selectin P precursor	o769-795i	12
PM	NP_003254.2	toll-like receptor 1	o578-602i	12
PM	NP_000199.2	insulin receptor isoform Long precursor	o955-979i	11
PM	NP_000564.2	complement receptor 1 isoform F precursor	o1970-1994i	2
PM	NP_067674.2	Fc fragment of IgG, low affinity IIa, receptor (CD32)	o211-240i	8
PM	NP_039258.1	neuregulin 1 isoform HRG-alpha	o241-264i	12
PM	NP_787058.3	CD86 antigen isoform 1	o245-268i	9
PM	NP_002108.4	major histocompatibility complex, class I, C precursor	o304-332i	11
PM	NP_001954.2	epidermal growth factor (beta-urogastrone)	o1031-1055i	10
PM	NP_000203.2	integrin beta chain, beta 3 precursor	o717-741i	11
PM	NP_000202.2	integrin, beta 2 precursor	o699-723i	10
PM	NP_001618.2	activated leukocyte cell adhesion molecule	o526-550i	12
PM	NP_005507.3	major histocompatibility complex, class I, E precursor	o301-329i	12
PM	NP_002831.2	protein tyrosine phosphatase, receptor type, F isoform 1 precursor	o1256-1282i	1
PM	NP_596867.1	integrin beta 1 isoform 1A precursor	o727-751i	11
PM	NP_000878.2	integrin alpha X precursor	o1105-1128i	12
PM	NP_055033.2	killer cell immunoglobulin-like receptor, two domains, long cytoplasmic tail, 1	o244-265i	8
PM	NP_690043.1	angiotensin I converting enzyme isoform 2 precursor	o685-704i	5
PM	NP_006369.2	semaphorin 4D	o734-754i	10
PM	NP_001754.2	CD1A antigen precursor	o297-321i	10
PM	NP_443177.1	BAFF receptor	o70-100i	5
PM	NP_060087.3	notch1 preproprotein	o1734-1757i	10
PM	NP_852478.1	integrin, alpha 1 precursor	o1139-1162i	12
PM	NP_003725.1	amine oxidase, copper containing 3 precursor	i3-27o	10
PM	NP_002333.1	lymphotoxin beta receptor	o221-248i	11
PM	NP_006284.2	TYRO3 protein tyrosine kinase	o427-451i	11
PM	NP_079496.1	ADAM metallopeptidase domain 33 isoform alpha preproprotein	o701-725i	12
PM	NP_002836.3	protein tyrosine phosphatase, receptor type, M isoform 2 precursor	o741-764i	12
PM	NP_000133.1	fibroblast growth factor receptor 3 isoform 1 precursor	o369-396i	12
PM	NP_000236.2	met proto-oncogene precursor	o931-955i	11
PM	NP_002153.2	intercellular adhesion molecule 3 precursor	o485-510i	7
PM	NP_001074309.1	major histocompatibility complex class I HLA-A29.1	o304-328i	1
PM	NP_065387.1	EPH receptor A8 isoform 1 precursor	o541-563i	12
PM	NP_000601.3	CD44 antigen isoform 1 precursor	o649-671i	5
PM	NP_065744.2	Down syndrome cell adhesion molecule like 1	o1650-1672i	11
PM	NP_065828.1	VPS10 domain receptor protein SORCS 2	o928-950i	12
PM	NP_002490.2	neogenin homolog 1	o1102-1128i	10
PM	NP_002830.1	protein tyrosine phosphatase, receptor type, D isoform 1 precursor	o1265-1290i	11
PM	NP_001936.1	heparin-binding EGF-like growth factor	o159-184i	11
PM	NP_002635.2	polymeric immunoglobulin receptor	o638-661i	9
PM	NP_570629.2	dipeptidyl-peptidase 6 isoform 1	i93-118o	9
PM	NP_000723.1	CD3D antigen, delta polypeptide isoform A precursor	o101-128i	10
PM	NP_066124.1	ret proto-oncogene isoform a	o635-658i	12
PM	NP_002118.1	major histocompatibility complex, class I, G precursor	o301-332i	12
PM	NP_002829.2	protein tyrosine phosphatase, receptor type, C isoform 1 precursor	o574-597i	10
PM	NP_006130.1	CD28 antigen	o152-179i	10
PM	NP_004451.2	fibroblast activation protein, alpha subunit	i5-25o	9
PM	NP_001093256.1	intercellular adhesion molecule 2 precursor	o222-250i	7
PM	NP_001035943.1	adherens junction associated protein	o282-303i	9
PM	NP_004295.2	anaplastic lymphoma kinase	o1031-1059i	7
PM	NP_065754.2	AMIGO protein	o371-394i	11
PM	NP_065434.1	anti-Mullerian hormone receptor, type II	o144-171i	12
PM	NP_112205.2	Amnionless protein	o353-383i	6
PM	NP_079045.1	adipocyte-specific adhesion molecule	o228-256i	12
PM	NP_001070869.1	activin A receptor type II-like 1	o117-142i	11
PM	NP_002381.2	ADAM 11	o733-756i	12
PM	NP_003465.3	ADAM12	o705-728i	12
PM	NP_000899.1	natriuretic peptide receptor C/guanylate cyclase C	o478-501i	3
PM	NP_477520.2	anthrax toxin receptor 2	o317-343i	10
PM	NP_065392.1	BSCv	i39-61o	11
PM	NP_001668.1	Na+/K+ -ATPase beta 1 subunit isoform a	i33-60o	11
PM	NP_647537.1	attractin isoform 1	o1278-1301i	11
PM	NP_150279.1	brother of CDO	o851-876i	12
PM	NP_001723.2	butyrophilin, subfamily 1, member A1	o241-269i	11
PM	NP_588610.2	netrin receptor Unc5h1	o302-326i	12
PM	NP_001029045.1	Small transmembrane and glycosylated protein	o31-58i	7
PM	NP_000222.1	gamma sarcoglycan	i35-58o	11
PM	NP_612634.3	Synaptotagmin-8	o47-72i	11
PM	NP_066978.1	CD209 molecule isoform 4	i33-59o	11
PM	NP_000745.1	catechol-O-methyltransferase isoform MB-COMT	i4-26o	9
PM	NP_002250.1	NKG2-A	i69-96o	6
