# Supplementary material for: A Comprehensive Comparison of Transmembrane Domains Reveals Organelle-Specific Properties
Source: Cell. 2010 Jul 9;142(1):158–69. doi: 10.1016/j.cell.2010.05.037 (PMC2928124; doi:10.1016/j.cell.2010.05.037)
Supplement: Table S3. Residue Abundance in the Organelle-Specific TMD Datasets from Fungi, Related to Figure 2 — Normalized abundances for each residue at positions through the TMD alignments from the indicated organelle datasets. These numerical values are displayed graphically in Figure 2A. [file mmc3.xls]

## Sheet: ER
Table S3. Residue abundance in the organelle-specific TMD data sets from fungi
		AA
	Position	'I'	'L'	'V'	'F'	'W'	'Y'	'C'	'A'	'G'	'P'	T'	'S'	'M'	'H'	'Q'	N'	'E'	'D'	'K'	'R'
	-5	0.04158	0.0602911	0.0540541	0.018711	0.035343	0.016632	0.002079	0.0769231	0.0665281	0.0602911	0.0623701	0.112266	0.00623701	0.012474	0.0748441	0.0602911	0.04158	0.022869	0.0852391	0.0893971
	-4	0.0371134	0.0824742	0.0639175	0.0453608	0.00412371	0.0226804	0.00206186	0.0989691	0.057732	0.043299	0.0474227	0.0845361	0.0268041	0.014433	0.0474227	0.0371134	0.0474227	0.0206186	0.0845361	0.131959
	-3	0.0686869	0.0767677	0.0505051	0.0484848	0.020202	0.030303	0	0.0767677	0.0646465	0.040404	0.0424242	0.0888889	0.0141414	0.0121212	0.0383838	0.0383838	0.0848485	0.0323232	0.0767677	0.0949495
	-2	0.0423387	0.0604839	0.0625	0.0423387	0.00604839	0.0241935	0.00201613	0.0241935	0.0665323	0.0564516	0.0443548	0.0987903	0.0100806	0.00403226	0.0826613	0.0806452	0.0524194	0.0282258	0.0927419	0.118952
	-1	0.0482897	0.0965795	0.054326	0.0503018	0.0321932	0.0362173	0.00201207	0.054326	0.0945674	0.0301811	0.0663984	0.100604	0.00603622	0.0100604	0.0422535	0.0643863	0.0120724	0.0482897	0.0623742	0.0885312
	0	0.0338645	0.0796813	0.063745	0.0398406	0.0059761	0.00996016	0	0.0458167	0.0298805	0.0438247	0.0438247	0.0896414	0.0119522	0.00996016	0.0219124	0.0239044	0.0338645	0.0318725	0.177291	0.203187
	1	0.0876494	0.153386	0.0956175	0.123506	0.0418327	0.0398406	0.00796813	0.0737052	0.059761	0.0219124	0.0458167	0.135458	0.0378486	0.0059761	0.0338645	0.0318725	0	0	0	0.00398406
	2	0.10757	0.203187	0.103586	0.0896414	0.0219124	0.0398406	0.00796813	0.0458167	0.0816733	0.00796813	0.0298805	0.0936255	0.0378486	0.0199203	0.0438247	0.059761	0	0.00199203	0.00199203	0.00199203
	3	0.121514	0.159363	0.12749	0.141434	0.0438247	0.0378486	0.0159363	0.0478088	0.061753	0.0119522	0.0458167	0.0677291	0.061753	0.00996016	0.0338645	0.0059761	0.00199203	0	0.00199203	0.00199203
	4	0.103586	0.239044	0.0756972	0.0976096	0.0398406	0.0278884	0.00796813	0.111554	0.0697211	0.0318725	0.0577689	0.061753	0.0418327	0.00199203	0.00796813	0.0239044	0	0	0	0
	5	0.109562	0.207171	0.13745	0.10757	0.0119522	0.0179283	0.0239044	0.10757	0.0796813	0.0239044	0.063745	0.0776892	0.0179283	0.00398406	0.00398406	0.00199203	0	0	0	0.00398406
	6	0.113546	0.167331	0.155378	0.0756972	0.0378486	0.0179283	0.0139442	0.0976096	0.121514	0.0219124	0.0856574	0.0517928	0.0298805	0.00199203	0.00199203	0.00199203	0	0.00199203	0.00199203	0
	7	0.157371	0.183267	0.141434	0.10757	0.0139442	0.0458167	0.00796813	0.0936255	0.063745	0.00996016	0.0378486	0.0956175	0.0258964	0.00199203	0.00199203	0.00796813	0.00199203	0	0.00199203	0
	8	0.123506	0.23506	0.153386	0.0737052	0.00996016	0.0159363	0.0258964	0.12749	0.0816733	0.0278884	0.0318725	0.0677291	0.0119522	0.0059761	0.00796813	0	0	0	0	0
	9	0.125498	0.241036	0.157371	0.123506	0.00199203	0.0219124	0.0159363	0.103586	0.0557769	0.00796813	0.0577689	0.0458167	0.0199203	0	0.0059761	0.00199203	0.00796813	0.00398406	0.00199203	0
	10	0.14741	0.197211	0.13745	0.109562	0.0159363	0.0179283	0.0199203	0.111554	0.133466	0.00996016	0.0438247	0.0338645	0.0199203	0	0	0.00199203	0	0	0	0
	11	0.153386	0.260956	0.181275	0.0996016	0.0159363	0.0199203	0.00996016	0.0896414	0.0657371	0.00199203	0.0338645	0.0378486	0.0219124	0	0	0.00398406	0.00199203	0	0	0.00199203
	12	0.143426	0.215139	0.125498	0.115538	0.00796813	0.0517928	0.0159363	0.125498	0.0776892	0.0278884	0.0378486	0.0378486	0.0159363	0	0.00199203	0	0	0	0	0
	13	0.123506	0.272908	0.139442	0.0756972	0.0139442	0.0159363	0.0239044	0.12749	0.061753	0.0119522	0.0418327	0.0438247	0.0338645	0	0.00199203	0.00796813	0	0	0	0.00398406
	14	0.155689	0.217565	0.121756	0.0758483	0.00598802	0.0239521	0.00199601	0.155689	0.0558882	0.00998004	0.0918164	0.0419162	0.0299401	0.00199601	0.00199601	0.00199601	0.00199601	0.00199601	0	0.00199601
	15	0.137725	0.141717	0.145709	0.0778443	0.0139721	0.0279441	0.00598802	0.0998004	0.113772	0.0339321	0.0678643	0.0738523	0.0239521	0.00199601	0.00199601	0.00598802	0.00399202	0	0.0139721	0.00798403
	16	0.066	0.18	0.106	0.096	0.026	0.06	0.008	0.11	0.08	0.01	0.082	0.096	0.01	0	0.012	0.016	0.002	0.014	0.004	0.022
	17	0.112224	0.194389	0.0621242	0.140281	0.0200401	0.0521042	0.0160321	0.104208	0.0340681	0.0180361	0.0501002	0.0661323	0.0200401	0.00400802	0.00801603	0.0160321	0.0320641	0.00801603	0.0240481	0.0180361
	18	0.155556	0.125253	0.0989899	0.10101	0.0161616	0.0464646	0.00606061	0.107071	0.0767677	0.030303	0.0363636	0.0484848	0.020202	0.0161616	0.0242424	0.0040404	0.0383838	0.0242424	0.020202	0.0040404
	19	0.0831643	0.0912779	0.0730223	0.0993915	0.0365112	0.0365112	0.0040568	0.0953347	0.0933063	0.0324544	0.0608519	0.0831643	0.0425963	0.0223124	0.0223124	0.0121704	0.0162272	0.0283976	0.0486815	0.0182556
	20	0.0799136	0.12527	0.0971922	0.0734341	0.0280778	0.0604752	0	0.0518359	0.062635	0.0151188	0.0367171	0.0777538	0.0259179	0.0323974	0.0302376	0.0345572	0.0237581	0.0280778	0.0712743	0.0453564
	21	0.0717489	0.105381	0.0874439	0.0605381	0.0134529	0.0672646	0.00224215	0.0896861	0.0695067	0.0538117	0.0470852	0.0807175	0.0112108	0.0246637	0.0224215	0.0470852	0.029148	0.0426009	0.0224215	0.0515695
	22	0.0637813	0.070615	0.070615	0.0615034	0.0341686	0.0387244	0.00683371	0.0797267	0.0501139	0.0455581	0.0501139	0.0911162	0.0341686	0.0182232	0.0387244	0.0410023	0.0410023	0.070615	0.0660592	0.0273349
	23	0.0874704	0.132388	0.0425532	0.0827423	0.0449173	0.070922	0.00472813	0.0520095	0.035461	0.0591017	0.0567376	0.0780142	0.0189125	0.0165485	0.0070922	0.0330969	0.0449173	0.0449173	0.0567376	0.0307329
	24	0.0583942	0.0875912	0.0608273	0.0729927	0.0291971	0.0413625	0.00486618	0.0827251	0.0608273	0.0413625	0.0632603	0.0851582	0.0413625	0.0145985	0.0437956	0.0389294	0.0340633	0.0462287	0.053528	0.0389294
	25	0.047619	0.0601504	0.037594	0.0501253	0.0225564	0.0501253	0.00501253	0.0802005	0.0877193	0.0651629	0.0726817	0.0877193	0.0275689	0.0150376	0.0275689	0.0551378	0.0526316	0.0701754	0.0401003	0.0451128
	26	0.0279188	0.134518	0.0380711	0.0685279	0.0126904	0.0380711	0	0.0964467	0.0507614	0.0685279	0.0431472	0.0736041	0.0456853	0.0101523	0.0177665	0.0456853	0.0456853	0.0888325	0.0456853	0.0482234
	27	0.0759162	0.0706806	0.0680628	0.0680628	0.013089	0.026178	0.0052356	0.0445026	0.0340314	0.0890052	0.0680628	0.10733	0.0314136	0.0157068	0.0549738	0.0575916	0.0340314	0.0445026	0.052356	0.039267
	28	0.061828	0.110215	0.0672043	0.077957	0.0107527	0.0430108	0.00268817	0.0806452	0.0591398	0.061828	0.0510753	0.0752688	0.0241935	0.0134409	0.0322581	0.0430108	0.0483871	0.0537634	0.0376344	0.0456989
	29	0.0655738	0.10929	0.057377	0.0874317	0.0437158	0.0437158	0.00273224	0.0546448	0.0409836	0.068306	0.0519126	0.0765027	0.0245902	0.0191257	0.0191257	0.0464481	0.0327869	0.068306	0.0437158	0.0437158

## Sheet: Golgi
Supplementary Table S3. Residue abundance in the organelle-specific TMD data sets from fungi
		AA
	Position	'I'	'L'	'V'	'F'	'W'	'Y'	'C'	'A'	'G'	'P'	T'	'S'	'M'	'H'	'Q'	N'	'E'	'D'	'K'	'R'
	-5	0.0602007	0.0668896	0.0301003	0.0267559	0.0200669	0.0133779	0.00668896	0.0668896	0.0334448	0.0635452	0.0501672	0.110368	0.0568562	0.0234114	0.0367893	0.0334448	0.0267559	0.00668896	0.0769231	0.190635
	-4	0.0557377	0.0918033	0.0262295	0.0393443	0.0163934	0.0196721	0.00327869	0.0557377	0.0163934	0.0459016	0.0557377	0.0852459	0.0393443	0.0262295	0.042623	0.0590164	0.0131148	0.00983607	0.121311	0.177049
	-3	0.0295082	0.0885246	0.0295082	0.0327869	0.00983607	0.0163934	0.00327869	0.0295082	0.0327869	0.052459	0.0622951	0.0590164	0	0.0163934	0.0163934	0.042623	0.0131148	0	0.137705	0.327869
	-2	0.0816993	0.0816993	0.0555556	0.0490196	0.0424837	0.0457516	0.00980392	0.0228758	0.0130719	0.0392157	0.0326797	0.0457516	0.00653595	0.00980392	0.00653595	0.0424837	0	0.00653595	0.156863	0.251634
	-1	0.0947712	0.133987	0.0751634	0.0392157	0.0196078	0.0359477	0.0130719	0.0392157	0.0326797	0.0163399	0.0522876	0.0653595	0.00980392	0.0130719	0.0163399	0.0163399	0	0.00653595	0.0620915	0.25817
	0	0.038835	0.0906149	0.0420712	0.0453074	0.012945	0.0517799	0.0194175	0.0194175	0.0226537	0.0194175	0.0161812	0.0420712	0.00970874	0.00970874	0.00323625	0.0194175	0.012945	0.00647249	0.187702	0.330097
	1	0.126214	0.2589	0.0647249	0.0809061	0.00970874	0.0711974	0.00323625	0.0809061	0.0323625	0.0517799	0.0841424	0.0485437	0.0226537	0.0194175	0.0161812	0.0226537	0	0	0.00647249	0
	2	0.161812	0.297735	0.152104	0.0744337	0.0194175	0.0194175	0.012945	0.0679612	0.0679612	0.012945	0.0291262	0.0323625	0.0161812	0.00970874	0.00323625	0.012945	0	0	0.00970874	0
	3	0.135922	0.268608	0.116505	0.110032	0	0.0291262	0.00647249	0.122977	0.0485437	0.0194175	0.0679612	0.0355987	0.012945	0.00647249	0.00647249	0.00647249	0	0	0.00647249	0
	4	0.200647	0.216828	0.110032	0.0291262	0.00647249	0.0355987	0.012945	0.171521	0.0679612	0.00970874	0.0420712	0.0517799	0.012945	0.00323625	0.02589	0	0	0	0.00323625	0
	5	0.161812	0.20712	0.184466	0.0873786	0.00323625	0.00647249	0.00323625	0.177994	0.0453074	0.00970874	0.0582524	0.0355987	0.012945	0.00323625	0	0	0	0	0	0.00323625
	6	0.148867	0.216828	0.152104	0.10356	0.00970874	0.02589	0.0323625	0.126214	0.0582524	0.00970874	0.0485437	0.0453074	0.012945	0	0.00323625	0	0	0	0.00647249	0
	7	0.171521	0.210356	0.148867	0.110032	0.00323625	0.00323625	0.0355987	0.122977	0.0647249	0.02589	0.0517799	0.0291262	0.00970874	0	0.00323625	0.00970874	0	0	0	0
	8	0.168285	0.23301	0.174757	0.12945	0.00647249	0.00647249	0.012945	0.113269	0.0517799	0.00647249	0.0485437	0.0323625	0.00323625	0	0.00647249	0.00647249	0	0	0	0
	9	0.152104	0.262136	0.119741	0.10356	0.0161812	0.00970874	0.0291262	0.110032	0.0582524	0	0.0582524	0.0550162	0.0226537	0	0	0	0	0.00323625	0	0
	10	0.135922	0.252427	0.135922	0.110032	0.00970874	0.0161812	0.02589	0.0679612	0.0485437	0.00647249	0.0906149	0.0485437	0.0420712	0	0.00323625	0	0	0.00323625	0	0.00323625
	11	0.171521	0.271845	0.126214	0.126214	0.0323625	0.0161812	0.0517799	0.0453074	0.038835	0.00970874	0.0291262	0.038835	0.00647249	0.02589	0.00323625	0	0	0	0	0.00647249
	12	0.190939	0.20712	0.110032	0.190939	0.012945	0.0679612	0.0161812	0.038835	0.038835	0.00323625	0.0582524	0.0291262	0.012945	0.00970874	0.00323625	0.00323625	0	0	0.00323625	0.00323625
	13	0.0970874	0.236246	0.110032	0.18123	0.0161812	0.0906149	0.0226537	0.038835	0.0485437	0	0.0517799	0.0517799	0.0291262	0	0.00647249	0.00323625	0	0.00647249	0.00323625	0.00647249
	14	0.15534	0.229773	0.126214	0.177994	0.0485437	0.0355987	0.00970874	0.0226537	0.0517799	0.00647249	0.0485437	0.0453074	0.0161812	0.00647249	0	0.00323625	0.00323625	0	0.00323625	0.00970874
	15	0.0938511	0.23301	0.12945	0.177994	0.00970874	0.0485437	0.0161812	0.0161812	0.02589	0.00323625	0.0485437	0.0938511	0.0226537	0.0194175	0.0291262	0.00323625	0.00647249	0.00323625	0.00970874	0.00970874
	16	0.0841424	0.152104	0.0776699	0.0841424	0.0161812	0.0517799	0.012945	0.0355987	0.0420712	0.02589	0.0711974	0.0938511	0.0161812	0.0485437	0.0355987	0.0355987	0.00970874	0.00323625	0.0226537	0.0809061
	17	0.0647249	0.142395	0.0647249	0.116505	0.0161812	0.0485437	0.00647249	0.02589	0.0323625	0.038835	0.0453074	0.174757	0.012945	0.0453074	0.0194175	0.0485437	0.00323625	0.012945	0.02589	0.0550162
	18	0.0711974	0.142395	0.0744337	0.110032	0.00970874	0.0711974	0	0.0355987	0.0582524	0.012945	0.0420712	0.171521	0.012945	0.0194175	0.02589	0.0355987	0.012945	0.00970874	0.02589	0.0582524
	19	0.0323625	0.0970874	0.0485437	0.126214	0.0161812	0.0453074	0	0.0647249	0.0647249	0.0485437	0.0291262	0.15534	0.012945	0.0355987	0.0323625	0.0550162	0.00970874	0.0355987	0.0194175	0.0711974
	20	0.0485437	0.0614887	0.0453074	0.0582524	0.00647249	0.0453074	0	0.0420712	0.0679612	0.0841424	0.0614887	0.177994	0.00970874	0.02589	0.0323625	0.0873786	0.0161812	0.038835	0.038835	0.0517799
	21	0.0357143	0.0941558	0.0422078	0.0811688	0.012987	0.0292208	0	0.0422078	0.0616883	0.103896	0.0454545	0.185065	0.012987	0.00649351	0.0487013	0.038961	0.0292208	0.0292208	0.0519481	0.0487013
	22	0.0454545	0.0616883	0.0487013	0.0357143	0.00324675	0.0227273	0.00324675	0.0519481	0.0616883	0.0909091	0.0649351	0.185065	0.00974026	0.0292208	0.0454545	0.0681818	0.0422078	0.0357143	0.0519481	0.0422078
	23	0.0519481	0.0681818	0.0779221	0.0292208	0.00649351	0.0487013	0	0.038961	0.0649351	0.0779221	0.0551948	0.194805	0.00324675	0.0324675	0.0422078	0.0454545	0.0357143	0.0551948	0.025974	0.0454545
	24	0.0746753	0.0779221	0.0422078	0.0227273	0.00649351	0.0551948	0.00324675	0.0746753	0.0584416	0.0487013	0.0746753	0.155844	0.0194805	0.0357143	0.025974	0.0876623	0.038961	0.0357143	0.0324675	0.0292208
	25	0.0519481	0.0779221	0.0779221	0.0649351	0	0.0357143	0	0.0779221	0.0649351	0.0649351	0.0681818	0.12987	0.012987	0.0357143	0.025974	0.0487013	0.0324675	0.025974	0.0681818	0.0357143
	26	0.0454545	0.0876623	0.0746753	0.0324675	0.00324675	0.038961	0	0.0746753	0.0487013	0.0876623	0.0584416	0.12987	0.00974026	0.0292208	0.0292208	0.0454545	0.0519481	0.0714286	0.0551948	0.025974
	27	0.0714286	0.0811688	0.0551948	0.0227273	0.00974026	0.0292208	0.00324675	0.100649	0.0779221	0.0811688	0.0844156	0.0746753	0.00974026	0.0162338	0.0324675	0.0616883	0.038961	0.0551948	0.0422078	0.0519481
	28	0.038961	0.0551948	0.0584416	0.0357143	0.00974026	0.0422078	0	0.0714286	0.0649351	0.0681818	0.0746753	0.0974026	0.00974026	0.00974026	0.0487013	0.0616883	0.038961	0.0941558	0.0844156	0.0357143
	29	0.0422078	0.0584416	0.0681818	0.0324675	0.00324675	0.0616883	0	0.0714286	0.0487013	0.0584416	0.0746753	0.0974026	0.00649351	0.025974	0.038961	0.0714286	0.0681818	0.0714286	0.0616883	0.038961

## Sheet: TGNEndo
Supplementary Table S3. Residue abundance in the organelle-specific TMD data sets from fungi
		AA
	Position	'I'	'L'	'V'	'F'	'W'	'Y'	'C'	'A'	'G'	'P'	T'	'S'	'M'	'H'	'Q'	N'	'E'	'D'	'K'	'R'
	-5	0.030303	0.0707071	0.0707071	0	0.010101	0.010101	0	0.0505051	0.0909091	0.0505051	0.010101	0.0909091	0	0.010101	0.040404	0.0505051	0.020202	0.010101	0.151515	0.232323
	-4	0.0505051	0.030303	0.030303	0.020202	0.020202	0.010101	0	0.010101	0.0808081	0.030303	0.0707071	0.0909091	0.020202	0	0.040404	0.030303	0.030303	0	0.131313	0.30303
	-3	0.0808081	0.0606061	0.0606061	0.030303	0	0.030303	0.020202	0.0606061	0.030303	0.020202	0.0606061	0.10101	0.040404	0.010101	0.010101	0.020202	0.040404	0.020202	0.0808081	0.222222
	-2	0.030303	0.020202	0.030303	0.040404	0.030303	0.0606061	0	0.0505051	0.0606061	0	0.020202	0.0505051	0.010101	0.030303	0.040404	0.010101	0.010101	0.020202	0.111111	0.373737
	-1	0.030303	0.020202	0.040404	0.030303	0.030303	0.111111	0.020202	0.040404	0.040404	0.010101	0.040404	0.0606061	0	0	0.040404	0.020202	0.020202	0.010101	0.131313	0.30303
	0	0.0909091	0.0909091	0.0606061	0.040404	0.020202	0.030303	0.010101	0.0707071	0.020202	0	0.0505051	0.0909091	0.010101	0	0	0	0.0505051	0.0606061	0.0707071	0.232323
	1	0.0808081	0.181818	0.0707071	0.151515	0.0606061	0.171717	0.10101	0.020202	0.010101	0	0.040404	0.030303	0.0606061	0.010101	0	0.010101	0	0	0	0
	2	0.121212	0.111111	0.0909091	0.151515	0.131313	0.141414	0.010101	0.0808081	0.0707071	0	0.020202	0.020202	0.0505051	0	0	0	0	0	0	0
	3	0.141414	0.151515	0.111111	0.191919	0.0606061	0.0909091	0.030303	0.030303	0.10101	0	0.040404	0.020202	0.020202	0	0.010101	0	0	0	0	0
	4	0.111111	0.191919	0.171717	0.141414	0.0606061	0.121212	0	0.0808081	0.030303	0.010101	0.010101	0.040404	0.030303	0	0	0	0	0	0	0
	5	0.0909091	0.151515	0.181818	0.040404	0.010101	0.0707071	0.040404	0.111111	0.20202	0	0.020202	0.0606061	0.010101	0.010101	0	0	0	0	0	0
	6	0.20202	0.20202	0.10101	0.0606061	0.030303	0.0606061	0	0.131313	0.151515	0.010101	0.020202	0	0.020202	0	0	0.010101	0	0	0	0
	7	0.181818	0.222222	0.161616	0.0808081	0.020202	0	0.020202	0.141414	0.0606061	0.010101	0.0505051	0.030303	0.020202	0	0	0	0	0	0	0
	8	0.131313	0.171717	0.10101	0.121212	0.030303	0	0.10101	0.121212	0.111111	0	0.030303	0.0707071	0.010101	0	0	0	0	0	0	0
	9	0.181818	0.171717	0.161616	0.0707071	0	0.010101	0.0505051	0.121212	0.0909091	0	0.0707071	0.040404	0.030303	0	0	0	0	0	0	0
	10	0.141414	0.161616	0.151515	0.171717	0	0	0.020202	0.181818	0.111111	0	0.020202	0.030303	0.010101	0	0	0	0	0	0	0
	11	0.171717	0.20202	0.151515	0.0909091	0	0.040404	0.020202	0.111111	0.131313	0.010101	0.020202	0.040404	0.010101	0	0	0	0	0	0	0
	12	0.151515	0.161616	0.121212	0.0707071	0.20202	0	0.010101	0.0909091	0.10101	0	0.0606061	0.020202	0.010101	0	0	0	0	0	0	0
	13	0.181818	0.212121	0.252525	0.030303	0	0	0.020202	0.0909091	0.0808081	0.0606061	0	0.030303	0.030303	0	0.010101	0	0	0	0	0
	14	0.181818	0.272727	0.161616	0.040404	0.020202	0.010101	0.020202	0.131313	0.0505051	0.010101	0.030303	0.0505051	0.010101	0	0	0.010101	0	0	0	0
	15	0.0808081	0.20202	0.121212	0.151515	0	0	0	0.141414	0.161616	0.010101	0.030303	0.030303	0.0707071	0	0	0	0	0	0	0
	16	0.111111	0.353535	0.171717	0.20202	0.010101	0	0	0.010101	0.040404	0	0.030303	0.010101	0.010101	0	0.010101	0.040404	0	0	0	0
	17	0.131313	0.121212	0.212121	0.141414	0.030303	0.040404	0	0.131313	0.0505051	0	0.020202	0.040404	0.0505051	0	0.020202	0.010101	0	0	0	0
	18	0.161616	0.181818	0.161616	0.171717	0	0	0	0.0505051	0.0606061	0	0.040404	0.0808081	0.020202	0	0.030303	0	0.030303	0.010101	0	0
	19	0.0707071	0.121212	0.040404	0.222222	0.020202	0.131313	0	0.0909091	0.0707071	0	0.040404	0.0606061	0.030303	0	0	0.040404	0.030303	0.010101	0	0.020202
	20	0.151515	0.181818	0.131313	0.131313	0.0505051	0.030303	0	0.030303	0.0808081	0.010101	0.0606061	0.0707071	0.010101	0	0	0	0	0	0.040404	0.020202
	21	0.0808081	0.0606061	0.0505051	0.0707071	0.0606061	0.030303	0	0.0707071	0.0808081	0.040404	0.0808081	0.141414	0.010101	0.0606061	0.0505051	0.020202	0.010101	0.010101	0.0505051	0.020202
	22	0.10101	0.10101	0.030303	0.0505051	0.040404	0.020202	0	0.0808081	0.040404	0.020202	0.020202	0.131313	0.030303	0.030303	0.040404	0.10101	0	0.040404	0.0909091	0.030303
	23	0.0808081	0.111111	0.030303	0.030303	0.020202	0.0505051	0	0.0808081	0.151515	0	0.030303	0.181818	0.020202	0.010101	0.0606061	0.0505051	0	0	0.0808081	0.010101
	24	0.0808081	0.0606061	0.0707071	0.010101	0.010101	0.0505051	0	0.0707071	0.0909091	0.040404	0.0909091	0.131313	0.010101	0.040404	0.020202	0.0707071	0	0.0505051	0.040404	0.0606061
	25	0.040404	0.121212	0.030303	0.030303	0	0.10101	0	0.0909091	0.0909091	0.0909091	0.040404	0.0808081	0.030303	0.0606061	0.030303	0.020202	0.030303	0.0505051	0.030303	0.030303
	26	0.030303	0.040404	0.020202	0.040404	0.010101	0	0.0505051	0.0909091	0.0707071	0.020202	0.0707071	0.121212	0.010101	0.010101	0.0505051	0.0707071	0.020202	0.0808081	0.131313	0.0606061
	27	0.0510204	0.0714286	0.0102041	0.0204082	0.0408163	0.0510204	0	0.153061	0.0306122	0.102041	0.0408163	0.0510204	0.0204082	0.0714286	0.0102041	0.0204082	0.0510204	0.0612245	0.0918367	0.0510204
	28	0.0204082	0.0510204	0.0816327	0.0306122	0	0.0510204	0	0.0816327	0.0306122	0.0612245	0.0918367	0.142857	0.0102041	0.0408163	0.0510204	0.0408163	0.0714286	0.0510204	0.0714286	0.0204082
	29	0.0721649	0.0309278	0.0412371	0	0	0.0206186	0	0.113402	0.0721649	0.0412371	0.0927835	0.206186	0	0.0103093	0.0206186	0.0618557	0.0515464	0.0618557	0.0721649	0.0309278

## Sheet: Vacuole
Supplementary Table S3. Residue abundance in the organelle-specific TMD data sets from fungi
		AA
	Position	'I'	'L'	'V'	'F'	'W'	'Y'	'C'	'A'	'G'	'P'	T'	'S'	'M'	'H'	'Q'	N'	'E'	'D'	'K'	'R'
	-5	0.0540541	0.027027	0.0945946	0.121622	0.0540541	0.0135135	0	0.0540541	0.0810811	0.0540541	0.0135135	0.0945946	0.0135135	0.0540541	0.027027	0.0405405	0	0.0810811	0.027027	0.0945946
	-4	0.0263158	0.0789474	0.0394737	0	0.0921053	0.0263158	0	0.0394737	0.0394737	0.0131579	0.0131579	0.105263	0.0263158	0.0263158	0.0394737	0.0657895	0.0131579	0.0263158	0.157895	0.171053
	-3	0.025974	0.012987	0.012987	0.025974	0.0519481	0.012987	0	0.038961	0.0519481	0.0649351	0.025974	0.0649351	0.012987	0.012987	0.012987	0.038961	0	0.025974	0.194805	0.311688
	-2	0.0229885	0.0689655	0.0574713	0.0689655	0.0229885	0.0689655	0	0.0344828	0.0114943	0.0114943	0.0344828	0.0344828	0.149425	0.0114943	0	0.0229885	0.103448	0.0114943	0.114943	0.149425
	-1	0.091954	0.114943	0.091954	0	0.0114943	0.0229885	0	0.0114943	0.0344828	0.0344828	0.0574713	0.0804598	0.0229885	0.0114943	0.0229885	0	0.0114943	0	0.126437	0.252874
	0	0.0425532	0.0851064	0.0531915	0.0212766	0	0.0106383	0.0106383	0.0319149	0.0638298	0.0106383	0	0.0638298	0.0744681	0.0106383	0.0106383	0.0319149	0.0212766	0	0.159574	0.297872
	1	0.0744681	0.265957	0.117021	0.106383	0.0531915	0.0531915	0.0106383	0.0531915	0.0425532	0.0638298	0.0638298	0.0531915	0	0	0.0212766	0.0212766	0	0	0	0
	2	0.117021	0.319149	0.0531915	0.202128	0.0212766	0	0.0106383	0.0425532	0.0744681	0.0638298	0	0.0425532	0.0106383	0	0.0319149	0.0106383	0	0	0	0
	3	0.170213	0.202128	0.0851064	0.0638298	0.0638298	0.0531915	0.0106383	0.106383	0.0531915	0.0106383	0.0851064	0.0744681	0.0106383	0	0	0	0	0	0	0.0106383
	4	0.12766	0.234043	0.117021	0.0638298	0.12766	0	0.0106383	0.0638298	0.0744681	0.0319149	0.0425532	0.0638298	0	0.0212766	0	0.0212766	0	0	0	0
	5	0.106383	0.223404	0.180851	0.0425532	0.0106383	0.0106383	0	0.234043	0.106383	0.0106383	0.0425532	0.0212766	0	0	0.0106383	0	0	0	0	0
	6	0.0638298	0.297872	0.223404	0.0531915	0.0212766	0.0106383	0.0106383	0.138298	0.0531915	0	0.0531915	0.0319149	0.0212766	0	0.0106383	0	0	0	0	0.0106383
	7	0.106383	0.287234	0.170213	0.0638298	0	0	0.0319149	0.0957447	0.0531915	0.0106383	0.0531915	0.0851064	0.0319149	0	0.0106383	0	0	0	0	0
	8	0.106383	0.37234	0.0851064	0.0319149	0	0	0.0531915	0.180851	0.106383	0	0.0425532	0.0106383	0.0106383	0	0	0	0	0	0	0
	9	0.117021	0.202128	0.138298	0.0851064	0	0	0.0531915	0.0851064	0.0744681	0.0106383	0.117021	0.0744681	0.0319149	0.0106383	0	0	0	0	0	0
	10	0.148936	0.223404	0.138298	0.0212766	0.0425532	0.0106383	0.0212766	0.223404	0.0744681	0	0.0531915	0.0319149	0	0.0106383	0	0	0	0	0	0
	11	0.0744681	0.244681	0.0851064	0.0319149	0	0.0319149	0.0212766	0.170213	0.148936	0	0.0638298	0.0851064	0.0106383	0	0.0319149	0	0	0	0	0
	12	0.106383	0.148936	0.191489	0.0851064	0.0106383	0.0212766	0.0106383	0.191489	0.0851064	0	0.0638298	0.0531915	0	0.0106383	0	0.0106383	0	0.0106383	0	0
	13	0.170213	0.0957447	0.0957447	0.0957447	0.170213	0.0531915	0.0319149	0.0319149	0.0744681	0.0106383	0.0638298	0.0531915	0.0106383	0	0.0106383	0	0.0106383	0.0106383	0.0106383	0
	14	0.0531915	0.202128	0.234043	0.0531915	0.0531915	0.0319149	0	0.106383	0.106383	0.0106383	0.0425532	0.0638298	0.0106383	0.0106383	0	0.0212766	0	0	0	0
	15	0.0957447	0.287234	0.0638298	0.0744681	0.0319149	0.0425532	0.0319149	0.117021	0.0531915	0.0212766	0.0425532	0.117021	0	0.0106383	0.0106383	0	0	0	0	0
	16	0.0212766	0.138298	0.0531915	0.12766	0.0106383	0.0212766	0	0.244681	0.0851064	0.0212766	0.0531915	0.148936	0	0.0319149	0	0.0106383	0	0.0106383	0.0106383	0.0106383
	17	0.0744681	0.12766	0.170213	0.148936	0	0.0319149	0.0106383	0.0638298	0.0744681	0.0106383	0.0531915	0.0744681	0	0.0212766	0.0212766	0.0319149	0.0212766	0	0.0425532	0.0212766
	18	0.0744681	0.170213	0.159574	0.0638298	0.0212766	0.0425532	0	0.0957447	0.0425532	0.0425532	0.0425532	0.106383	0.0106383	0.0319149	0.0106383	0.0319149	0	0.0106383	0.0106383	0.0319149
	19	0.12766	0.106383	0.0638298	0.0957447	0	0.0531915	0.0106383	0.0744681	0.0744681	0.0106383	0.0531915	0.138298	0.0106383	0.0106383	0.0319149	0.0425532	0.0106383	0.0425532	0.0319149	0.0106383
	20	0.0638298	0.0744681	0.0638298	0.159574	0	0.0531915	0.0106383	0.0851064	0.0425532	0.0638298	0.0851064	0.0638298	0	0.0212766	0.138298	0.0212766	0.0212766	0.0319149	0	0
	21	0.106383	0.0851064	0.0744681	0.0425532	0	0.0319149	0	0.0212766	0.0106383	0.0744681	0.0638298	0.138298	0.0106383	0.106383	0.0106383	0.0744681	0.0212766	0.0638298	0.0425532	0.0212766
	22	0.0744681	0.0638298	0.0425532	0.0319149	0	0.0638298	0	0.0319149	0.0425532	0.117021	0.0851064	0.180851	0.0106383	0.0319149	0.0319149	0.0319149	0.0638298	0.0425532	0.0106383	0.0425532
	23	0.0531915	0.0531915	0.0425532	0.0319149	0	0.0319149	0	0.0638298	0.0531915	0.0425532	0.0851064	0.12766	0.0106383	0.0319149	0.117021	0.0957447	0.0531915	0.0425532	0.0425532	0.0212766
	24	0.0106383	0.106383	0.0319149	0.0319149	0	0.0106383	0	0.0319149	0.0851064	0.0531915	0.0531915	0.234043	0	0	0.0638298	0.0744681	0.0851064	0.0212766	0.0744681	0.0319149
	25	0.0319149	0.0744681	0.0425532	0.0425532	0	0.0212766	0	0.0851064	0.0106383	0.0531915	0.12766	0.106383	0.0106383	0.0212766	0.0744681	0.0744681	0.0425532	0.0638298	0.0425532	0.0744681
	26	0.0319149	0.0425532	0.0744681	0.0106383	0.0106383	0.0638298	0	0.0851064	0.106383	0.0638298	0.0744681	0.138298	0	0.0425532	0.0531915	0.0531915	0.0106383	0.0425532	0.0744681	0.0212766
	27	0.0425532	0.12766	0.0319149	0.0212766	0.0212766	0	0	0.0319149	0.0531915	0.0638298	0.0638298	0.0957447	0	0.0531915	0.0531915	0.0425532	0.0531915	0.0851064	0.0957447	0.0638298
	28	0.0425532	0.117021	0.0319149	0.0531915	0.0106383	0.0425532	0.0106383	0.0531915	0.0531915	0.0957447	0.0425532	0.117021	0	0.0851064	0.0531915	0.0319149	0.0212766	0.0425532	0.0744681	0.0212766
	29	0	0.0638298	0.0106383	0.0425532	0	0	0.0106383	0.106383	0.0531915	0.0851064	0.0212766	0.180851	0.0106383	0.0638298	0.0957447	0.0531915	0.0744681	0.0531915	0.0425532	0.0319149

## Sheet: PM
Supplementary Table S3. Residue abundance in the organelle-specific TMD data sets from fungi
		AA
	Position	'I'	'L'	'V'	'F'	'W'	'Y'	'C'	'A'	'G'	'P'	T'	'S'	'M'	'H'	'Q'	N'	'E'	'D'	'K'	'R'
	-5	0.0173913	0.00869565	0.026087	0.026087	0	0.00869565	0	0.0434783	0.0521739	0.0434783	0.0608696	0.0956522	0.00869565	0.0521739	0.0347826	0.0347826	0.104348	0.0782609	0.182609	0.121739
	-4	0.00869565	0.00869565	0.00869565	0.00869565	0.026087	0.0521739	0	0.0347826	0.026087	0	0.0347826	0.0608696	0	0.00869565	0.0782609	0.0869565	0.0782609	0.0347826	0.269565	0.173913
	-3	0.026087	0.0173913	0.0347826	0.0173913	0.00869565	0.0434783	0	0.0173913	0.0173913	0.0347826	0.0173913	0.0173913	0.00869565	0.0173913	0.026087	0.0782609	0.026087	0.026087	0.26087	0.304348
	-2	0.0869565	0.026087	0.0173913	0.0173913	0.00869565	0.0521739	0.026087	0	0.0173913	0.0347826	0	0.0521739	0.00869565	0.00869565	0.0695652	0.0434783	0.0347826	0.026087	0.173913	0.295652
	-1	0.0530973	0	0.0353982	0.0353982	0.0176991	0.0442478	0	0.00884956	0.00884956	0.0353982	0.00884956	0.0530973	0	0.0619469	0.0265487	0.0442478	0.0265487	0.0442478	0.159292	0.336283
	0	0.0347826	0.026087	0.0173913	0.0347826	0.00869565	0.0608696	0	0.026087	0.026087	0.00869565	0.00869565	0.0347826	0.00869565	0.0173913	0.0173913	0.00869565	0.026087	0.0521739	0.156522	0.426087
	1	0.0434783	0.165217	0.0347826	0.113043	0.173913	0.156522	0.0695652	0.026087	0.0347826	0.00869565	0.00869565	0.0521739	0.0434783	0.00869565	0.00869565	0.0521739	0	0	0	0
	2	0.0782609	0.182609	0.121739	0.234783	0.0347826	0.0434783	0.113043	0.0521739	0.0782609	0.00869565	0.026087	0.00869565	0.00869565	0	0.00869565	0	0	0	0	0
	3	0.147826	0.208696	0.0434783	0.182609	0.0608696	0.147826	0.0869565	0.0434783	0.026087	0.026087	0.00869565	0.00869565	0.00869565	0	0	0	0	0	0	0
	4	0.0964912	0.0964912	0.0701754	0.289474	0.0526316	0.131579	0.0526316	0.0350877	0.0964912	0.00877193	0.0350877	0.00877193	0.0175439	0	0.00877193	0	0	0	0	0
	5	0.130435	0.234783	0.0608696	0.104348	0.0347826	0.0521739	0.0347826	0.182609	0.0695652	0.00869565	0.0347826	0.026087	0.026087	0	0	0	0	0	0	0
	6	0.226087	0.278261	0.182609	0.0434783	0.00869565	0.00869565	0.0173913	0.0956522	0.0434783	0.0434783	0	0.0347826	0.0173913	0	0	0	0	0	0	0
	7	0.243478	0.165217	0.182609	0.0434783	0.00869565	0.00869565	0.0347826	0.0695652	0.0782609	0	0.0956522	0.0434783	0.026087	0	0	0	0	0	0	0
	8	0.173913	0.26087	0.147826	0.0173913	0.00869565	0	0.0434783	0.182609	0.0869565	0	0.00869565	0.0434783	0.0173913	0	0.00869565	0	0	0	0	0
	9	0.191304	0.295652	0.0956522	0.00869565	0.00869565	0.0695652	0	0.130435	0.0782609	0	0.0347826	0.0434783	0.0434783	0	0	0	0	0	0	0
	10	0.182609	0.26087	0.13913	0.0434783	0	0	0.00869565	0.147826	0.13913	0	0.026087	0.026087	0.026087	0	0	0	0	0	0	0
	11	0.173913	0.313043	0.173913	0.0869565	0	0	0.0347826	0.0782609	0.0521739	0	0.0173913	0.0173913	0.0521739	0	0	0	0	0	0	0
	12	0.156522	0.26087	0.156522	0.104348	0	0	0.0347826	0.104348	0.147826	0.00869565	0	0.00869565	0.00869565	0.00869565	0	0	0	0	0	0
	13	0.121739	0.156522	0.217391	0.026087	0	0	0.026087	0.191304	0.208696	0.00869565	0.0173913	0.0173913	0.00869565	0	0	0	0	0	0	0
	14	0.0869565	0.182609	0.217391	0.0434783	0	0	0	0.113043	0.173913	0.0782609	0.0608696	0.026087	0.00869565	0	0	0	0	0	0.00869565	0
	15	0.13913	0.13913	0.208696	0.0521739	0	0	0	0.165217	0.104348	0.104348	0.0347826	0.0521739	0	0	0	0	0	0	0	0
	16	0.191304	0.0521739	0.286957	0.0173913	0	0	0.0695652	0.104348	0.165217	0.0347826	0.0521739	0.026087	0	0	0	0	0	0	0	0
	17	0.113043	0.0434783	0.182609	0.00869565	0	0	0.0695652	0.0521739	0.208696	0.147826	0.0347826	0.13913	0	0	0	0	0	0	0	0
	18	0.0956522	0.121739	0.26087	0.0434783	0	0.00869565	0.0434783	0.130435	0.252174	0	0.00869565	0.026087	0.00869565	0	0	0	0	0	0	0
	19	0.0956522	0.147826	0.278261	0.0434783	0.00869565	0	0.0173913	0.130435	0.208696	0	0.0347826	0.026087	0.00869565	0	0	0	0	0	0	0
	20	0.217391	0.0869565	0.278261	0.0347826	0	0	0.0434783	0.130435	0.121739	0.00869565	0.0173913	0.0434783	0.0173913	0	0	0	0	0	0	0
	21	0.0869565	0.121739	0.130435	0.0173913	0	0.00869565	0.0695652	0.382609	0.13913	0	0.0173913	0.0173913	0.00869565	0	0	0	0	0	0	0
	22	0.13913	0.130435	0.252174	0.00869565	0	0	0.026087	0.191304	0.208696	0.026087	0.00869565	0	0	0	0	0	0	0	0	0.00869565
	23	0.304348	0.130435	0.182609	0	0	0.00869565	0	0.165217	0.173913	0	0.0173913	0.0173913	0	0	0	0	0	0	0	0
	24	0.226087	0.0347826	0.156522	0.026087	0	0.00869565	0	0.165217	0.191304	0.0347826	0.0347826	0.0521739	0.00869565	0	0	0.026087	0	0	0.026087	0.00869565
	25	0.173913	0.0521739	0.13913	0.00869565	0.00869565	0	0	0.191304	0.104348	0.0347826	0.0956522	0.0173913	0	0	0	0.00869565	0.00869565	0.00869565	0.0782609	0.0695652
	26	0.0521739	0.130435	0.0869565	0	0	0	0	0.0695652	0.208696	0.026087	0.130435	0.0434783	0	0	0	0.0695652	0.0173913	0.026087	0.113043	0.026087
	27	0.026087	0.00869565	0.113043	0.0173913	0	0.00869565	0	0.113043	0.130435	0.0434783	0.13913	0.0956522	0	0.00869565	0.0173913	0.113043	0	0.0173913	0.0956522	0.0521739
	28	0.00869565	0.0608696	0.0956522	0.0695652	0.0434783	0.00869565	0	0.0521739	0.121739	0.0347826	0.0434783	0.217391	0.0173913	0.00869565	0	0.0521739	0	0.026087	0.113043	0.026087
	29	0.026087	0.0608696	0.026087	0.026087	0	0.026087	0.00869565	0.0173913	0.217391	0.0173913	0.0434783	0.147826	0.00869565	0.130435	0.0173913	0.0608696	0.00869565	0.00869565	0.104348	0.0434783
