# Supplementary material for: A Comprehensive Comparison of Transmembrane Domains Reveals Organelle-Specific Properties
Source: Cell. 2010 Jul 9;142(1):158–69. doi: 10.1016/j.cell.2010.05.037 (PMC2928124; doi:10.1016/j.cell.2010.05.037)
Supplement: Table S4. Residue Abundance in the Organelle-Specific TMD Datasets from Vertebrates, Related to Figure 2 — Normalized abundances for each residue at positions through the TMD alignments from the indicated organelle datasets. These numerical values are displayed graphically in Figure 2B. [file mmc4.xls]

## Sheet: ER
Table S4. Residue abundance in the organelle-specific TMD data sets from vertebrates
		AA
	Position	'I'	'L'	'V'	'F'	'W'	'Y'	'C'	'A'	'G'	'P'	T'	'S'	'M'	'H'	'Q'	N'	'E'	'D'	'K'	'R'
	-5	0.0235294	0.105882	0.0823529	0.0470588	0	0.0117647	0.0235294	0.0588235	0.0705882	0.0117647	0.0941176	0.0823529	0.0588235	0.0235294	0.0470588	0.0235294	0.117647	0.0352941	0.0352941	0.0470588
	-4	0.0561798	0.0786517	0.0561798	0.0561798	0.0674157	0.0337079	0.0449438	0.0449438	0.11236	0.0224719	0.0674157	0.0898876	0.0337079	0.011236	0.0224719	0.0337079	0.0224719	0.011236	0.0337079	0.101124
	-3	0.0326087	0.108696	0.076087	0.0434783	0.0434783	0.0217391	0.0543478	0.0434783	0.0978261	0.0108696	0.0326087	0.173913	0.0326087	0.0434783	0.0326087	0.0652174	0	0.0326087	0.0326087	0.0217391
	-2	0	0.09375	0.0208333	0.03125	0.0416667	0.0104167	0.0729167	0.0520833	0.0729167	0	0.0625	0.114583	0.0520833	0.0416667	0.0729167	0.0416667	0.0208333	0.0416667	0.0625	0.09375
	-1	0.0208333	0.09375	0.0416667	0.03125	0.0729167	0.0729167	0.0416667	0.104167	0.0416667	0.0416667	0.03125	0.0833333	0.0104167	0.03125	0.0104167	0.0520833	0	0.0208333	0.09375	0.104167
	0	0.00869565	0.0434783	0.0608696	0.0347826	0.026087	0	0.026087	0.0173913	0	0.026087	0.026087	0.0521739	0.165217	0.0434783	0	0.0347826	0.0521739	0.0521739	0.173913	0.156522
	1	0.0956522	0.226087	0.130435	0.0434783	0.0782609	0.026087	0.026087	0.0782609	0.0608696	0.0173913	0.0434783	0.0434783	0.0608696	0.0173913	0.0347826	0.0173913	0	0	0	0
	2	0.13913	0.226087	0.0695652	0.113043	0.0521739	0.0173913	0.026087	0.0695652	0.0869565	0.0434783	0.0695652	0.0521739	0.00869565	0.00869565	0.00869565	0.00869565	0	0	0	0
	3	0.0782609	0.278261	0.0956522	0.0782609	0.0434783	0.0347826	0.0173913	0.0782609	0.104348	0.0173913	0.0521739	0.0956522	0.0173913	0.00869565	0	0	0	0	0	0
	4	0.104348	0.278261	0.121739	0.0782609	0.0521739	0.0173913	0.0608696	0.0782609	0.0347826	0.0347826	0.0608696	0.026087	0.00869565	0	0.00869565	0.0347826	0	0	0	0
	5	0.0956522	0.330435	0.147826	0.104348	0.00869565	0.026087	0.00869565	0.121739	0.026087	0.0347826	0.0347826	0.0434783	0.00869565	0	0.00869565	0	0	0	0	0
	6	0.0695652	0.365217	0.2	0.026087	0.00869565	0.0173913	0.00869565	0.13913	0.0173913	0.00869565	0.0521739	0.0521739	0.00869565	0	0.026087	0	0	0	0	0
	7	0.0782609	0.278261	0.13913	0.113043	0.00869565	0.00869565	0.0434783	0.0956522	0.113043	0.0347826	0.026087	0.0434783	0	0	0	0.00869565	0	0	0	0.00869565
	8	0.0956522	0.191304	0.191304	0.0869565	0.026087	0	0.0347826	0.165217	0.0521739	0.0173913	0.0521739	0.0608696	0.0173913	0	0.00869565	0	0	0	0	0
	9	0.0521739	0.321739	0.13913	0.0521739	0.00869565	0.00869565	0.0173913	0.130435	0.0956522	0.0173913	0.0695652	0.0869565	0	0	0	0	0	0	0	0
	10	0.130435	0.295652	0.130435	0.0608696	0.026087	0.00869565	0.0521739	0.130435	0.0521739	0	0.0347826	0.026087	0.026087	0	0	0	0	0.00869565	0	0.0173913
	11	0.0782609	0.243478	0.113043	0.0608696	0.0347826	0.0695652	0.0347826	0.156522	0.0434783	0	0.104348	0.0521739	0	0	0	0	0.00869565	0	0	0
	12	0.0608696	0.234783	0.113043	0.0869565	0	0.0521739	0.0434783	0.121739	0.0782609	0.0347826	0.0434783	0.0608696	0.0347826	0.00869565	0	0.00869565	0	0	0.00869565	0.00869565
	13	0.0782609	0.208696	0.0869565	0.0695652	0.0173913	0.026087	0.0347826	0.156522	0.121739	0.026087	0.0782609	0.0782609	0.00869565	0.00869565	0	0	0	0	0	0
	14	0.0869565	0.226087	0.147826	0.113043	0.0173913	0.026087	0.0173913	0.0782609	0.0869565	0.00869565	0.0434783	0.0956522	0.00869565	0.00869565	0	0.00869565	0	0.0173913	0	0.00869565
	15	0.0695652	0.182609	0.147826	0.0869565	0.00869565	0.0434783	0.0347826	0.0956522	0.0521739	0.00869565	0.0347826	0.113043	0.0434783	0	0.026087	0.00869565	0.00869565	0	0	0.0347826
	16	0.026087	0.208696	0.121739	0.0434783	0.0782609	0.0608696	0.0521739	0.0869565	0.0782609	0.026087	0.0434783	0.0608696	0	0	0.00869565	0	0.00869565	0.0608696	0.026087	0.00869565
	17	0.0434783	0.278261	0.0956522	0.026087	0.0608696	0.0434783	0.0173913	0.0695652	0.0173913	0.0521739	0.0782609	0.0347826	0.00869565	0.0173913	0.0173913	0	0.0521739	0.0173913	0.0521739	0.0173913
	18	0.130435	0.208696	0.0695652	0.0434783	0.0173913	0.026087	0.0173913	0.0782609	0.0782609	0.0608696	0.0173913	0.0347826	0.0173913	0.00869565	0.0173913	0.026087	0	0.0434783	0.0347826	0.0695652
	19	0.0347826	0.121739	0.0869565	0.0695652	0.0434783	0.0782609	0.0347826	0.0347826	0.0347826	0.0695652	0.0434783	0.121739	0	0.0173913	0.00869565	0	0.0869565	0.0695652	0.0173913	0.026087
	20	0.0347826	0.130435	0.0782609	0.0695652	0.00869565	0.00869565	0.0521739	0.0521739	0.0347826	0.0521739	0.0695652	0.0695652	0.0434783	0.026087	0.0173913	0.00869565	0.0347826	0.0173913	0.0695652	0.121739
	21	0.0446429	0.0714286	0.0714286	0.0446429	0.0625	0.0625	0	0.0714286	0.0892857	0.00892857	0.0357143	0.0982143	0.0178571	0.0446429	0.0535714	0.0267857	0	0.0446429	0.0535714	0.0982143
	22	0.0630631	0.0990991	0.0720721	0.018018	0.0720721	0.0720721	0.018018	0.117117	0.0630631	0.045045	0.0540541	0.0810811	0.00900901	0.00900901	0.036036	0.018018	0.045045	0.045045	0.045045	0.018018
	23	0.0458716	0.165138	0.0917431	0.0642202	0.00917431	0.0458716	0.0275229	0.0642202	0.0366972	0.0183486	0.0642202	0.0550459	0.00917431	0.00917431	0.0642202	0.0183486	0.0733945	0.0183486	0.0458716	0.0733945
	24	0.0275229	0.0917431	0.0550459	0.00917431	0.0642202	0.0366972	0.00917431	0.0366972	0.110092	0.0275229	0.137615	0.119266	0.0183486	0	0.0458716	0	0.0825688	0.00917431	0.0366972	0.0825688
	25	0.0660377	0.0754717	0.0566038	0.00943396	0.0471698	0.0188679	0	0.0754717	0.0188679	0.0849057	0.0849057	0.0660377	0.0283019	0.0471698	0.0566038	0.0188679	0.0377358	0.0377358	0.0754717	0.0943396
	26	0	0.15534	0.116505	0.00970874	0.0582524	0.0194175	0	0.0873786	0.038835	0.0194175	0.0582524	0.106796	0	0.0291262	0.0291262	0.0291262	0.0194175	0	0.0582524	0.165049
	27	0.00970874	0.203883	0.038835	0.0291262	0.0194175	0.0291262	0	0.0291262	0.0873786	0.038835	0.0873786	0.0582524	0	0.0194175	0.038835	0.038835	0.126214	0.0291262	0.0485437	0.0679612
	28	0.019802	0.188119	0.0693069	0.019802	0.019802	0.0594059	0.019802	0.0693069	0.039604	0.029703	0.138614	0.039604	0.029703	0.039604	0.00990099	0	0.039604	0.0990099	0.019802	0.049505
	29	0.019802	0.0891089	0.00990099	0.019802	0	0.00990099	0	0.118812	0.0990099	0.0594059	0.148515	0.039604	0.039604	0.049505	0.00990099	0.019802	0.019802	0.0792079	0.0990099	0.0693069

## Sheet: Golgi
Supplementary Table S4. Residue abundance in the organelle-specific TMD data sets from vertebrates
		AA
	Position	'I'	'L'	'V'	'F'	'W'	'Y'	'C'	'A'	'G'	'P'	T'	'S'	'M'	'H'	'Q'	N'	'E'	'D'	'K'	'R'
	-5	0.0134529	0.0941704	0.0224215	0.0179372	0.0493274	0.0044843	0.0358744	0.0493274	0.0717489	0.0627803	0.044843	0.0313901	0.165919	0.0358744	0.0224215	0.0179372	0.0134529	0.0134529	0.0941704	0.139013
	-4	0.0391304	0.0782609	0.0478261	0.00434783	0.026087	0.0173913	0.0391304	0.0782609	0.0521739	0.0608696	0.0478261	0.0391304	0.0565217	0.0173913	0.0391304	0.0391304	0.0304348	0.00869565	0.134783	0.143478
	-3	0.0168067	0.130252	0.0420168	0.0462185	0.0336134	0.012605	0.0252101	0.0252101	0.0462185	0.0840336	0.0336134	0.117647	0.0420168	0.00840336	0.0252101	0.012605	0.012605	0.00420168	0.10084	0.180672
	-2	0.0243902	0.0650407	0.0284553	0.0284553	0.0325203	0.0325203	0.0325203	0.0447154	0.0243902	0.0691057	0.0447154	0.0853659	0.0447154	0.0162602	0.0365854	0.0121951	0.0121951	0.00813008	0.109756	0.247967
	-1	0.0243902	0.0934959	0.0365854	0.0406504	0.0365854	0.0406504	0.0609756	0.00813008	0.0691057	0.0325203	0.0365854	0.0447154	0.0162602	0.0203252	0.0894309	0.0325203	0.0203252	0	0.109756	0.186992
	0	0.00775194	0.0310078	0.0155039	0.00775194	0.0155039	0.0116279	0.0155039	0.00387597	0.0193798	0.0193798	0.0116279	0.0271318	0.0542636	0.00775194	0.0620155	0.0193798	0.0310078	0.0155039	0.275194	0.348837
	1	0.0503876	0.20155	0.135659	0.0697674	0.0310078	0.0232558	0.0348837	0.100775	0.0697674	0.0348837	0.0465116	0.100775	0.0310078	0.0387597	0.0193798	0.00387597	0	0	0	0.00775194
	2	0.0426357	0.275194	0.124031	0.131783	0.0426357	0.00775194	0.0503876	0.0697674	0.0813953	0.0348837	0.0426357	0.0310078	0.0387597	0.00387597	0.00775194	0.00387597	0	0	0.00775194	0.00387597
	3	0.0930233	0.29845	0.135659	0.100775	0.0271318	0.00387597	0.0193798	0.108527	0.0387597	0.00387597	0.0658915	0.0581395	0.00387597	0.0193798	0.00775194	0	0	0	0	0.0155039
	4	0.0930233	0.267442	0.112403	0.0736434	0.0155039	0.00775194	0.0465116	0.135659	0.0465116	0.0271318	0.0426357	0.0581395	0.00775194	0.00387597	0.0232558	0	0	0	0.0310078	0.00775194
	5	0.0658915	0.302326	0.120155	0.124031	0.0116279	0.00775194	0.0310078	0.116279	0.0968992	0.0193798	0.0503876	0.0193798	0.0232558	0	0.00387597	0	0	0	0.00387597	0.00387597
	6	0.0658915	0.333333	0.0891473	0.0697674	0.0116279	0	0.0620155	0.135659	0.0658915	0.0271318	0.0465116	0.0542636	0.0116279	0	0.0116279	0.00387597	0.00387597	0.00387597	0.00387597	0
	7	0.0581395	0.352713	0.108527	0.0813953	0.0155039	0.0232558	0.0813953	0.0775194	0.0697674	0.00775194	0.0310078	0.0387597	0.0310078	0	0.00387597	0	0.00387597	0.00387597	0.00775194	0.00387597
	8	0.0775194	0.25969	0.120155	0.143411	0.00775194	0.0155039	0.0232558	0.131783	0.0542636	0.00775194	0.0426357	0.0775194	0.0232558	0	0.00387597	0.00387597	0	0	0.00387597	0.00387597
	9	0.0697674	0.302326	0.112403	0.0968992	0.0271318	0	0.0271318	0.104651	0.0891473	0.00775194	0.0581395	0.0426357	0.0232558	0.0232558	0.00775194	0.00387597	0	0	0	0.00387597
	10	0.0503876	0.27907	0.135659	0.0775194	0.0116279	0.00387597	0.0426357	0.131783	0.0426357	0.0232558	0.0852713	0.0658915	0.0232558	0.00387597	0.00387597	0	0	0	0.0155039	0.00387597
	11	0.0930233	0.325581	0.131783	0.166667	0.0310078	0.00387597	0.0232558	0.0697674	0.0232558	0.0193798	0.0232558	0.0348837	0.0155039	0	0.0348837	0.00387597	0	0	0	0
	12	0.0775194	0.20155	0.0968992	0.0891473	0.00775194	0.0116279	0.0426357	0.116279	0.0813953	0.00387597	0.108527	0.0968992	0.0465116	0	0.00387597	0	0	0.00387597	0.00775194	0.00387597
	13	0.0387597	0.224806	0.131783	0.131783	0.00387597	0.0155039	0.0426357	0.120155	0.0465116	0.0193798	0.0620155	0.120155	0.00775194	0.00387597	0.0155039	0	0	0	0.00387597	0.0116279
	14	0.0697674	0.27907	0.143411	0.147287	0.0155039	0.00387597	0.0271318	0.0852713	0.0348837	0.0155039	0.0426357	0.0891473	0.0193798	0	0.00387597	0.00775194	0.00387597	0.0116279	0	0
	15	0.0775194	0.213178	0.112403	0.124031	0.0271318	0.0620155	0.0348837	0.0775194	0.0310078	0.00775194	0.0387597	0.100775	0.0232558	0.00387597	0.0116279	0.0232558	0.0116279	0	0.0116279	0.00775194
	16	0.0348837	0.217054	0.0775194	0.0852713	0.0271318	0.100775	0.0116279	0.0620155	0.0387597	0.0155039	0.0232558	0.0891473	0.0271318	0.0232558	0.0348837	0.0620155	0.0155039	0	0.0310078	0.0232558
	17	0.0155039	0.228682	0.0348837	0.0775194	0.0426357	0.124031	0.0155039	0.0465116	0.0930233	0.0193798	0.00387597	0.0930233	0.0387597	0.0271318	0.00387597	0.0426357	0.0116279	0.0310078	0.0232558	0.0271318
	18	0.0620155	0.170543	0.0891473	0.0542636	0.0387597	0.0426357	0.0426357	0.0465116	0.0271318	0.0232558	0.0465116	0.131783	0.0271318	0.0310078	0.0426357	0.0348837	0.0193798	0.0271318	0.0232558	0.0193798
	19	0.0426357	0.147287	0.0465116	0.0387597	0.0155039	0.0736434	0.0503876	0.0503876	0.0542636	0.0155039	0.0542636	0.0968992	0.00775194	0.0310078	0.0503876	0.0465116	0.0310078	0.0116279	0.0852713	0.0503876
	20	0.0348837	0.135659	0.0542636	0.0348837	0.0542636	0.0271318	0.00775194	0.0736434	0.0542636	0.0658915	0.0542636	0.112403	0.0155039	0.0193798	0.0387597	0.0348837	0.0232558	0.0426357	0.0387597	0.0775194
	21	0.0116279	0.135659	0.0465116	0.0271318	0.0232558	0.0620155	0.00387597	0.0930233	0.0852713	0.0581395	0.0387597	0.116279	0.0116279	0.0620155	0.0581395	0.0193798	0.0348837	0.0232558	0.0503876	0.0387597
	22	0.0503876	0.0891473	0.0775194	0.0426357	0.0232558	0.0348837	0.0581395	0.0658915	0.0697674	0.0426357	0.0620155	0.0930233	0.00775194	0.00387597	0.0387597	0.0310078	0.0542636	0.0542636	0.0465116	0.0542636
	23	0.0116279	0.108527	0.0852713	0.0271318	0.0155039	0.0193798	0.0426357	0.0658915	0.0503876	0.0930233	0.0852713	0.0930233	0.0155039	0.0387597	0.0387597	0.0155039	0.0620155	0.0503876	0.0193798	0.0620155
	24	0.0233463	0.0466926	0.0311284	0.0389105	0.0116732	0.0272374	0.00389105	0.0505837	0.120623	0.105058	0.0661479	0.124514	0.0116732	0.0389105	0.0544747	0.0311284	0.0311284	0.0350195	0.0544747	0.0933852
	25	0.0233463	0.0466926	0.0311284	0.0389105	0.0116732	0.0272374	0.00389105	0.0505837	0.120623	0.105058	0.0661479	0.124514	0.0116732	0.0389105	0.0544747	0.0311284	0.0311284	0.0350195	0.0544747	0.0933852
	26	0.0155642	0.116732	0.0233463	0.0428016	0.0194553	0.0194553	0.0116732	0.11284	0.0700389	0.0972763	0.0622568	0.0622568	0.0077821	0.0194553	0.0428016	0.0272374	0.0389105	0.0661479	0.07393	0.0700389
	27	0.0077821	0.151751	0.0389105	0.0272374	0.0311284	0.0272374	0.0389105	0.0972763	0.0661479	0.101167	0.0466926	0.077821	0.0077821	0.0350195	0.0350195	0.0233463	0.0544747	0.0311284	0.0428016	0.0583658
	28	0.0233463	0.132296	0.0194553	0.0583658	0.0194553	0.0233463	0.0077821	0.0817121	0.0661479	0.108949	0.0700389	0.07393	0.0233463	0.0466926	0.0544747	0.0155642	0.0583658	0.0272374	0.0466926	0.0428016
	29	0.0272374	0.0933852	0.0233463	0.0428016	0.0155642	0.0116732	0	0.0933852	0.0972763	0.132296	0.0700389	0.0856031	0.0077821	0.0194553	0.0428016	0.0272374	0.0505837	0.0311284	0.0544747	0.07393

## Sheet: TGNendo
Supplementary Table S4. Residue abundance in the organelle-specific TMD data sets from vertebrates
		AA
	Position	'I'	'L'	'V'	'F'	'W'	'Y'	'C'	'A'	'G'	'P'	T'	'S'	'M'	'H'	'Q'	N'	'E'	'D'	'K'	'R'
	-5	0.125	0.21875	0.0625	0.03125	0.03125	0	0	0.09375	0.03125	0.03125	0	0	0	0	0.09375	0.0625	0	0.03125	0.03125	0.15625
	-4	0	0.03125	0	0	0	0	0.125	0	0.09375	0.03125	0	0.125	0	0	0.03125	0	0	0	0.25	0.3125
	-3	0	0.03125	0.09375	0.09375	0	0.03125	0.03125	0.03125	0.0625	0	0	0.03125	0	0.03125	0	0	0.0625	0	0	0.5
	-2	0	0.0625	0.0625	0.03125	0	0.0625	0	0.125	0.125	0	0.0625	0	0	0	0	0	0	0.03125	0.28125	0.15625
	-1	0	0.09375	0	0.15625	0	0	0.0625	0	0.03125	0	0.03125	0.09375	0.03125	0.03125	0.0625	0.1875	0	0	0.09375	0.125
	0	0	0	0	0	0.030303	0.0606061	0	0.030303	0.030303	0	0	0.121212	0	0.181818	0	0.030303	0	0	0.242424	0.272727
	1	0.0606061	0.0606061	0.0909091	0.030303	0.0909091	0.212121	0.030303	0.0606061	0.0909091	0	0.030303	0.030303	0.030303	0.0909091	0.0909091	0	0	0	0	0
	2	0.0909091	0.30303	0.0606061	0.030303	0	0.0909091	0	0.151515	0.030303	0	0.030303	0	0	0	0.181818	0.030303	0	0	0	0
	3	0.30303	0.272727	0.242424	0.030303	0	0	0.0909091	0.030303	0	0	0	0	0	0	0.030303	0	0	0	0	0
	4	0.0606061	0.151515	0.212121	0.272727	0	0.181818	0.030303	0.030303	0.0606061	0	0	0	0	0	0	0	0	0	0	0
	5	0.030303	0.333333	0.0909091	0.030303	0.030303	0	0	0.121212	0.151515	0	0.030303	0.0606061	0.121212	0	0	0	0	0	0	0
	6	0.0606061	0.121212	0.30303	0.151515	0	0	0	0.181818	0.0909091	0	0.030303	0.030303	0.030303	0	0	0	0	0	0	0
	7	0.151515	0.0909091	0.181818	0.0606061	0	0	0.0909091	0.242424	0.0606061	0	0	0	0	0	0	0.121212	0	0	0	0
	8	0.0606061	0.181818	0.363636	0.030303	0	0	0.030303	0.151515	0.0909091	0	0.0606061	0.030303	0	0	0	0	0	0	0	0
	9	0.181818	0.30303	0.0606061	0.030303	0	0.0606061	0	0.151515	0.0606061	0.0909091	0.030303	0.030303	0	0	0	0	0	0	0	0
	10	0.242424	0.242424	0.151515	0.181818	0	0	0	0.0909091	0	0	0.0909091	0	0	0	0	0	0	0	0	0
	11	0.0606061	0.212121	0.0606061	0.030303	0	0	0.030303	0.212121	0.0606061	0	0.030303	0.212121	0.0909091	0	0	0	0	0	0	0
	12	0.181818	0.30303	0.121212	0.0909091	0	0	0	0.181818	0.0606061	0	0.0606061	0	0	0	0	0	0	0	0	0
	13	0.0606061	0.424242	0.242424	0.030303	0	0	0	0.030303	0	0	0.151515	0.0606061	0	0	0	0	0	0	0	0
	14	0.151515	0.272727	0.212121	0.0909091	0	0	0	0.151515	0.030303	0	0	0.0909091	0	0	0	0	0	0	0	0
	15	0.0909091	0.545455	0.0606061	0.0909091	0	0	0.0909091	0.121212	0	0	0	0	0	0	0	0	0	0	0	0
	16	0.151515	0.121212	0.212121	0.151515	0	0.151515	0	0.0606061	0	0	0.030303	0	0.030303	0.0606061	0	0.030303	0	0	0	0
	17	0.0606061	0.0909091	0.151515	0.0606061	0	0	0.0909091	0.333333	0.0909091	0.030303	0.0606061	0.030303	0	0	0	0	0	0	0	0
	18	0.121212	0.212121	0.121212	0.181818	0	0	0.030303	0.121212	0	0	0	0.151515	0.030303	0	0	0	0	0.030303	0	0
	19	0.0606061	0.212121	0.121212	0.181818	0	0.030303	0	0.181818	0	0.030303	0.030303	0.030303	0.0909091	0	0	0	0.030303	0	0	0
	20	0.121212	0.181818	0.151515	0	0.0909091	0.030303	0	0.0606061	0.030303	0.030303	0	0.121212	0	0.181818	0	0	0	0	0	0
	21	0.0606061	0	0.0909091	0	0	0.121212	0	0.181818	0.0606061	0.0909091	0.121212	0.272727	0	0	0	0	0	0	0	0
	22	0.0909091	0.181818	0.0909091	0	0	0	0.030303	0.212121	0.0909091	0.030303	0	0.212121	0	0	0	0.030303	0	0.030303	0	0
	23	0.0909091	0.0909091	0.0909091	0	0	0	0.030303	0.181818	0.121212	0.0606061	0	0.0606061	0	0.030303	0	0.030303	0.181818	0	0	0.030303
	24	0	0.212121	0.151515	0.0606061	0	0.030303	0	0.121212	0.030303	0	0.121212	0.121212	0	0	0.030303	0.030303	0	0.0606061	0	0.030303
	25	0.030303	0.0606061	0.030303	0.030303	0.121212	0	0	0.0606061	0.0606061	0.121212	0.0909091	0.181818	0.0909091	0	0.030303	0.030303	0.030303	0	0.030303	0
	26	0	0.212121	0	0	0	0	0	0.121212	0.0606061	0.121212	0.151515	0.121212	0	0	0.030303	0	0.0909091	0.0606061	0	0.030303
	27	0	0.0606061	0.030303	0	0.030303	0	0	0.030303	0.0606061	0.0606061	0.212121	0.0909091	0.0606061	0.0909091	0	0.0909091	0.030303	0.030303	0.0909091	0.030303
	28	0.030303	0.0606061	0.030303	0	0	0.030303	0	0.0606061	0.121212	0.0606061	0.030303	0.272727	0.030303	0	0	0	0.121212	0.030303	0	0.121212
	29	0.0606061	0.0909091	0.030303	0	0.030303	0	0.030303	0.0606061	0.030303	0.151515	0.0909091	0.121212	0	0.0606061	0.0606061	0	0.121212	0	0.030303	0.030303

## Sheet: lysosomes
Supplementary Table S4. Residue abundance in the organelle-specific TMD data sets from vertebrates
		AA
	Position	'I'	'L'	'V'	'F'	'W'	'Y'	'C'	'A'	'G'	'P'	T'	'S'	'M'	'H'	'Q'	N'	'E'	'D'	'K'	'R'
	-5	0	0	0.0344828	0.0689655	0	0	0	0.0344828	0.0689655	0.0689655	0.103448	0.172414	0.0344828	0	0.103448	0.0344828	0.103448	0	0.0344828	0.137931
	-4	0	0.0344828	0	0	0.103448	0.0689655	0.0689655	0.0344828	0.0344828	0.0689655	0	0.0344828	0	0.0344828	0.103448	0	0.0344828	0	0.137931	0.241379
	-3	0	0.0689655	0.0689655	0	0	0	0.0344828	0	0	0.0344828	0	0.103448	0	0.0689655	0	0.0344828	0.0344828	0	0.103448	0.448276
	-2	0	0.0333333	0	0	0.0333333	0	0	0.0333333	0.1	0.0333333	0	0.1	0	0.0333333	0.0666667	0	0	0	0.166667	0.4
	-1	0.0666667	0.0333333	0.0666667	0.1	0.0666667	0.0666667	0.0333333	0	0	0.0333333	0.0333333	0.0666667	0.0333333	0.0333333	0	0	0	0	0.1	0.266667
	0	0.0666667	0	0	0.0666667	0.0666667	0.0333333	0	0	0.0333333	0	0	0	0	0.0666667	0	0	0	0.0333333	0.1	0.533333
	1	0.0666667	0.1	0.0333333	0.1	0.233333	0.166667	0.0666667	0	0.0666667	0	0	0.0666667	0.0666667	0.0333333	0	0	0	0	0	0
	2	0.0666667	0.266667	0.0666667	0.1	0.1	0.133333	0.0333333	0.0333333	0	0	0.1	0.0666667	0	0.0333333	0	0	0	0	0	0
	3	0.0666667	0.166667	0.166667	0.133333	0.133333	0.0666667	0	0.1	0	0	0.0666667	0	0	0.0666667	0	0	0.0333333	0	0	0
	4	0.0333333	0.266667	0.133333	0.133333	0.0666667	0.133333	0	0.0666667	0.0666667	0	0.0333333	0	0	0	0	0	0.0333333	0.0333333	0	0
	5	0	0.3	0.0666667	0.0333333	0	0	0.0666667	0.2	0.2	0	0.0333333	0.0333333	0	0	0	0.0333333	0	0.0333333	0	0
	6	0.1	0.366667	0.0666667	0.0333333	0	0	0	0.1	0.166667	0.0333333	0	0	0.0666667	0	0	0	0.0666667	0	0	0
	7	0.0666667	0.233333	0.333333	0	0	0.0333333	0.0666667	0.133333	0.0333333	0	0.0666667	0.0333333	0	0	0	0	0	0	0	0
	8	0.166667	0.333333	0.2	0	0	0	0.0333333	0.1	0.0666667	0	0.0333333	0.0333333	0.0333333	0	0	0	0	0	0	0
	9	0.233333	0.366667	0.2	0.0333333	0	0	0	0.0333333	0.0333333	0	0	0.0666667	0	0	0	0.0333333	0	0	0	0
	10	0.0666667	0.5	0.133333	0.0333333	0	0	0	0.2	0.0333333	0	0.0333333	0	0	0	0	0	0	0	0	0
	11	0.0666667	0.333333	0.233333	0.0333333	0	0	0	0.1	0.0666667	0	0	0.1	0.0666667	0	0	0	0	0	0	0
	12	0.0333333	0.5	0.133333	0.0333333	0	0	0.0333333	0.1	0	0.0666667	0	0.0666667	0	0	0	0.0333333	0	0	0	0
	13	0.166667	0.333333	0.133333	0.0666667	0	0	0	0.166667	0.0666667	0	0	0.0666667	0	0	0	0	0	0	0	0
	14	0.1	0.4	0.266667	0.0333333	0	0	0.0333333	0	0.0333333	0.0666667	0	0.0333333	0.0333333	0	0	0	0	0	0	0
	15	0.133333	0.166667	0.266667	0.0666667	0	0.0333333	0.0333333	0.133333	0.133333	0	0	0.0333333	0	0	0	0	0	0	0	0
	16	0.1	0.133333	0.166667	0.0666667	0	0	0	0.2	0.2	0	0.0333333	0.0666667	0.0333333	0	0	0	0	0	0	0
	17	0.133333	0.266667	0.166667	0	0	0	0.0666667	0.233333	0.0666667	0.0333333	0.0333333	0	0	0	0	0	0	0	0	0
	18	0.0666667	0.0333333	0.266667	0	0	0	0	0.233333	0.166667	0.0333333	0.166667	0	0.0333333	0	0	0	0	0	0	0
	19	0.266667	0.3	0.133333	0.0666667	0	0	0	0.166667	0	0	0	0	0	0.0333333	0	0.0333333	0	0	0	0
	20	0.0666667	0.2	0.166667	0.0333333	0	0	0	0.133333	0.233333	0.0333333	0	0.0333333	0.0333333	0.0333333	0	0	0	0	0	0.0333333
	21	0.233333	0.133333	0.2	0	0	0	0	0.0333333	0.3	0.0666667	0.0333333	0	0	0	0	0	0	0	0	0
	22	0.233333	0.133333	0.133333	0	0.0333333	0	0	0.0333333	0	0.1	0.0666667	0.1	0.0333333	0	0	0.0333333	0	0.0333333	0	0.0666667
	23	0.1	0.1	0.1	0.1	0	0.0666667	0	0.0666667	0.0666667	0.0666667	0.0333333	0.133333	0	0.0333333	0	0.0333333	0	0	0.0333333	0.0666667
	24	0.2	0.0666667	0.166667	0	0.0333333	0	0	0	0.1	0	0.166667	0.133333	0	0	0.0333333	0	0	0.0666667	0	0.0333333
	25	0.0666667	0.1	0.133333	0.0333333	0	0.0333333	0	0.0333333	0.0333333	0.0333333	0.0333333	0.233333	0	0.0333333	0.0333333	0.0333333	0.0666667	0.0333333	0	0.0666667
	26	0.0333333	0.0333333	0.0333333	0	0	0.0333333	0	0.0666667	0.0333333	0.0333333	0.166667	0.166667	0	0	0.0666667	0.133333	0.0333333	0.0666667	0.0666667	0.0333333
	27	0.0333333	0.0333333	0	0	0.0333333	0.0333333	0.0333333	0.0666667	0.0666667	0.133333	0	0.0666667	0.0333333	0.0333333	0	0	0.133333	0.2	0	0.1
	28	0	0.0666667	0	0	0.166667	0.0333333	0	0.0333333	0.0666667	0.0333333	0.1	0.0666667	0.0333333	0.0666667	0.0333333	0.1	0.0666667	0.1	0.0333333	0
	29	0.0666667	0.0333333	0.0333333	0.0333333	0.0666667	0.166667	0	0	0.166667	0.0333333	0.0333333	0.0333333	0.0333333	0	0.0333333	0	0.0666667	0.1	0.0666667	0.0333333
			0.266667	0.0666667	0.233333	0.233333	0.1	0.2	0.0666667	0.0333333	0.0333333	0
			0.3	0.2	0.133333	0.133333	0.1	0.0666667	0.1	0.0333333	0.0333333	0.0666667
			0.133333	0.166667	0.2	0.133333	0.1	0.166667	0.133333	0.0333333	0	0
			0.0666667	0.0333333	0	0	0.1	0	0.0333333	0	0	0
			0	0	0	0.0333333	0	0.0333333	0	0	0.0333333	0.166667
			0	0	0	0	0.0666667	0	0.0333333	0.0333333	0.0333333	0.0333333
			0	0	0	0	0	0	0	0	0.0333333	0
			0.166667	0.133333	0.0333333	0.0333333	0.0666667	0	0.0333333	0.0666667	0.0666667	0.0333333
			0	0.233333	0.3	0	0.0666667	0.1	0.0333333	0.0333333	0.0666667	0.0666667
			0	0.0333333	0.0666667	0.1	0.0666667	0	0.0333333	0.0333333	0.133333	0.0333333
			0	0	0.0333333	0.0666667	0.0333333	0.166667	0.0333333	0.166667	0	0.1
			0	0.0333333	0	0.1	0.133333	0.133333	0.233333	0.166667	0.0666667	0.0666667
			0	0.0333333	0	0.0333333	0	0	0	0	0.0333333	0.0333333
			0.0333333	0.0333333	0	0	0.0333333	0	0.0333333	0	0.0333333	0.0666667
			0	0	0	0	0	0.0333333	0.0333333	0.0666667	0	0.0333333
			0.0333333	0	0	0.0333333	0.0333333	0	0.0333333	0.133333	0	0.1
			0	0	0	0	0	0	0.0666667	0.0333333	0.133333	0.0666667
			0	0	0	0.0333333	0	0.0666667	0.0333333	0.0666667	0.2	0.1
			0	0	0	0	0.0333333	0	0	0.0666667	0	0.0333333
			0	0.0333333	0	0.0666667	0.0666667	0.0333333	0.0666667	0.0333333	0.1	0

## Sheet: PM total
Supplementary Table S4. Residue abundance in the organelle-specific TMD data sets from vertebrates
		AA
	Position	'I'	'L'	'V'	'F'	'W'	'Y'	'C'	'A'	'G'	'P'	T'	'S'	'M'	'H'	'Q'	N'	'E'	'D'	'K'	'R'
	-5	0.0315068	0.0561644	0.0383562	0.030137	0.0246575	0.0287671	0.0328767	0.0369863	0.0671233	0.0452055	0.0246575	0.0821918	0.00958904	0.030137	0.0671233	0.0328767	0.0356164	0.0260274	0.153425	0.146575
	-4	0.0395634	0.0600273	0.042292	0.0491132	0.0245566	0.0231924	0.0313779	0.0395634	0.0559345	0.0613915	0.0327422	0.0777626	0.00682128	0.0341064	0.0409277	0.0272851	0.0272851	0.00545703	0.148704	0.171896
	-3	0.0256757	0.0459459	0.022973	0.0378378	0.00945946	0.0256757	0.0418919	0.0418919	0.0675676	0.0310811	0.0486486	0.0851351	0.0135135	0.0378378	0.0459459	0.0351351	0.0162162	0.0135135	0.136486	0.217568
	-2	0.0134228	0.0550336	0.0241611	0.0201342	0.0308725	0.0241611	0.0308725	0.0161074	0.0577181	0.0322148	0.033557	0.0536913	0.0174497	0.0295302	0.0563758	0.0120805	0.0161074	0.0174497	0.193289	0.265772
	-1	0.0335121	0.0844504	0.0428954	0.0495979	0.0442359	0.0616622	0.0469169	0.0254692	0.038874	0.0187668	0.0281501	0.0348525	0.0214477	0.0281501	0.0455764	0.0268097	0.0174263	0.00536193	0.170241	0.175603
	0	0.0343915	0.0489418	0.0238095	0.0238095	0.0304233	0.0304233	0.0436508	0.0171958	0.0132275	0.00396825	0.0119048	0.0145503	0.010582	0.0238095	0.0304233	0.00793651	0.0396825	0.0238095	0.248677	0.318783
	1	0.0992063	0.205026	0.107143	0.0542328	0.0714286	0.107143	0.0701058	0.0555556	0.0238095	0.0119048	0.0410053	0.037037	0.0238095	0.0357143	0.031746	0.0145503	0.00132275	0	0.00793651	0.00132275
	2	0.125661	0.206349	0.136243	0.0899471	0.047619	0.0582011	0.0767196	0.0621693	0.0410053	0.0185185	0.0291005	0.0238095	0.0410053	0.0132275	0.015873	0.00925926	0.00132275	0	0.0026455	0.00132275
	3	0.126984	0.261905	0.12037	0.0833333	0.031746	0.047619	0.0687831	0.0899471	0.047619	0.0185185	0.037037	0.0410053	0.015873	0.00132275	0	0.00132275	0	0	0.00661376	0
	4	0.115079	0.228836	0.150794	0.107143	0.0185185	0.0462963	0.037037	0.124339	0.0608466	0.015873	0.037037	0.0291005	0.015873	0.0026455	0.0026455	0.00396825	0.00132275	0	0.00132275	0.00132275
	5	0.141534	0.202381	0.142857	0.0542328	0.0119048	0.0304233	0.0542328	0.128307	0.10582	0.00529101	0.0634921	0.0277778	0.0238095	0.00132275	0.00132275	0.0026455	0	0	0.0026455	0
	6	0.130952	0.244709	0.166667	0.0568783	0.00396825	0.00925926	0.0502646	0.125661	0.0939153	0.010582	0.037037	0.0330688	0.0251323	0.00529101	0.0026455	0.00132275	0	0	0.00132275	0.00132275
	7	0.124339	0.284392	0.174603	0.0542328	0.0026455	0.00396825	0.0238095	0.121693	0.0912698	0.00661376	0.0396825	0.042328	0.0251323	0.00132275	0.00132275	0.00132275	0	0	0	0.00132275
	8	0.140212	0.275132	0.161376	0.0383598	0.00396825	0	0.0383598	0.140212	0.0912698	0.0119048	0.042328	0.0330688	0.0198413	0.0026455	0	0	0	0	0.00132275	0
	9	0.148148	0.308201	0.146825	0.0542328	0.00529101	0.0026455	0.0291005	0.117725	0.0542328	0.00396825	0.0529101	0.042328	0.0171958	0	0.00396825	0.00661376	0	0.00132275	0.00396825	0.00132275
	10	0.136243	0.313492	0.18254	0.0542328	0.00396825	0.00925926	0.0357143	0.0992063	0.0648148	0.0185185	0.037037	0.0251323	0.0145503	0	0	0.00132275	0	0.0026455	0.00132275	0
	11	0.130952	0.342593	0.175926	0.0462963	0	0	0.026455	0.0952381	0.0542328	0.00925926	0.0410053	0.0410053	0.026455	0.00132275	0.0026455	0	0.00132275	0	0.00396825	0.00132275
	12	0.117725	0.357143	0.156085	0.0661376	0.0026455	0.00396825	0.0185185	0.108466	0.0634921	0.0119048	0.0304233	0.0357143	0.0185185	0	0.00529101	0.00132275	0.0026455	0	0	0
	13	0.121693	0.22619	0.164021	0.0714286	0.00132275	0	0.0304233	0.133598	0.0965608	0.0171958	0.0462963	0.0621693	0.0119048	0	0.010582	0.00132275	0.0026455	0	0.00132275	0.00132275
	14	0.0978836	0.279101	0.162698	0.0568783	0.00396825	0.00529101	0.0304233	0.124339	0.0912698	0.0145503	0.042328	0.0568783	0.0171958	0	0.010582	0.00132275	0.00132275	0.0026455	0	0.00132275
	15	0.145503	0.230159	0.156085	0.0582011	0.00396825	0.0026455	0.037037	0.12963	0.109788	0.0119048	0.0304233	0.0568783	0.0198413	0.00132275	0.00396825	0.00132275	0.00132275	0	0	0
	16	0.0939153	0.174603	0.183862	0.0462963	0.0145503	0.00529101	0.0330688	0.141534	0.137566	0.037037	0.0515873	0.0529101	0.0132275	0.0026455	0	0.00132275	0.00132275	0.00925926	0	0
	17	0.119048	0.187831	0.179894	0.0291005	0.00661376	0.00925926	0.042328	0.128307	0.14418	0.0251323	0.0383598	0.0529101	0.0224868	0.0026455	0.00132275	0.0026455	0	0.0026455	0	0.00529101
	18	0.18254	0.212963	0.166667	0.0383598	0.00661376	0.0238095	0.0119048	0.107143	0.0793651	0.0198413	0.0555556	0.0489418	0.0224868	0.0026455	0.00529101	0.00132275	0	0.0026455	0.0026455	0.00925926
	19	0.161376	0.141534	0.22619	0.0343915	0.0145503	0.015873	0.00793651	0.128307	0.119048	0.0171958	0.0436508	0.0436508	0.0171958	0.00396825	0	0.00529101	0.00396825	0.0026455	0.00529101	0.00793651
	20	0.146825	0.185185	0.138889	0.037037	0.0357143	0.0251323	0.015873	0.0978836	0.111111	0.0251323	0.0555556	0.0502646	0.0198413	0.0119048	0.00925926	0.0132275	0.00661376	0.00132275	0.00396825	0.00925926
	21	0.170635	0.187831	0.126984	0.0502646	0.031746	0.0304233	0.010582	0.0793651	0.0873016	0.0238095	0.0449735	0.0582011	0.0277778	0.0119048	0.0132275	0.00793651	0.00925926	0.00132275	0.00925926	0.0171958
	22	0.128307	0.170635	0.124339	0.0330688	0.0383598	0.0251323	0.00793651	0.124339	0.0449735	0.0529101	0.0634921	0.0502646	0.0304233	0.0132275	0.00925926	0.00793651	0.0198413	0.00793651	0.0251323	0.0224868
	23	0.0925926	0.12963	0.112434	0.031746	0.0410053	0.0410053	0.0026455	0.100529	0.0661376	0.0661376	0.0661376	0.0595238	0.0291005	0.026455	0.0238095	0.0410053	0.0238095	0.010582	0.0171958	0.0185185
	24	0.0625	0.118351	0.0797872	0.0425532	0.0319149	0.037234	0.00797872	0.0611702	0.0678191	0.0678191	0.0731383	0.0837766	0.0305851	0.0239362	0.0305851	0.0345745	0.0226064	0.043883	0.0425532	0.037234
	25	0.0480641	0.0974633	0.0854473	0.0320427	0.0226969	0.0186916	0.00667557	0.0801068	0.0694259	0.0907877	0.0680908	0.101469	0.012016	0.024032	0.0480641	0.0280374	0.0427236	0.0373832	0.0360481	0.0507343
	26	0.0440587	0.0987984	0.0520694	0.0387183	0.0213618	0.0160214	0.0293725	0.0694259	0.0667557	0.0934579	0.0640854	0.118825	0.00534045	0.024032	0.0627503	0.0413885	0.046729	0.0373832	0.034713	0.034713
	27	0.0281124	0.0682731	0.0401606	0.0227577	0.0174029	0.0187416	0.0107095	0.0548862	0.0669344	0.0977242	0.060241	0.127175	0.0160643	0.0133869	0.0776439	0.0522088	0.0883534	0.0468541	0.0508701	0.0414993
	28	0.0375839	0.0724832	0.0550336	0.0228188	0.00805369	0.033557	0.00805369	0.0510067	0.0724832	0.122148	0.0496644	0.136913	0.0214765	0.0214765	0.0604027	0.0322148	0.0724832	0.042953	0.0496644	0.0295302
	29	0.0241611	0.0671141	0.0456376	0.0308725	0.0120805	0.0174497	0.0281879	0.061745	0.0644295	0.0939597	0.0563758	0.115436	0.00671141	0.0120805	0.0510067	0.0496644	0.0912752	0.0590604	0.0711409	0.0416107
		0.166887	0.124503	0.0940397	0.0622517	0.0452128	0.0427236	0.0306667	0.0387701	0.0227273
		0.182781	0.164238	0.128477	0.119205	0.099734	0.0974633	0.0666667	0.0735294	0.0681818
		0.125828	0.12053	0.113907	0.0794702	0.0824468	0.0507343	0.04	0.0508021	0.0454545
		0.0476821	0.0317881	0.0331126	0.0423841	0.0332447	0.0373832	0.024	0.0227273	0.0320856
		0.0291391	0.0370861	0.0397351	0.0304636	0.0212766	0.0200267	0.02	0.00668449	0.0120321
		0.0317881	0.0264901	0.0410596	0.0397351	0.0159574	0.0160214	0.02	0.0334225	0.0173797
		0.010596	0.00794702	0.00397351	0.00794702	0.00664894	0.0293725	0.0106667	0.00935829	0.0254011
		0.0834437	0.125828	0.0993377	0.0609272	0.0771277	0.0680908	0.056	0.052139	0.0641711
		0.0940397	0.0463576	0.0635762	0.0675497	0.0744681	0.0694259	0.064	0.0735294	0.0668449
		0.0264901	0.0529801	0.0649007	0.0728477	0.0930851	0.0934579	0.0986667	0.121658	0.0909091
		0.0463576	0.0635762	0.0649007	0.0688742	0.0691489	0.0640854	0.06	0.0534759	0.0561497
		0.0582781	0.0529801	0.0582781	0.0847682	0.101064	0.118825	0.125333	0.132353	0.113636
		0.0251656	0.0291391	0.0278146	0.0304636	0.0132979	0.00667557	0.016	0.0213904	0.00802139
		0.0119205	0.013245	0.0264901	0.0251656	0.0239362	0.0226969	0.0133333	0.0213904	0.0120321
		0.0145695	0.0145695	0.0278146	0.0317881	0.0465426	0.0614152	0.0733333	0.0614973	0.052139
		0.00794702	0.0119205	0.0410596	0.0317881	0.0305851	0.0507343	0.0506667	0.0334225	0.0508021
		0.010596	0.0225166	0.0238411	0.0225166	0.0398936	0.0440587	0.0893333	0.0708556	0.0882353
		0.00264901	0.00794702	0.010596	0.0437086	0.0359043	0.0387183	0.0493333	0.0414439	0.0588235
		0.00794702	0.0238411	0.018543	0.0410596	0.037234	0.0333778	0.0506667	0.0494652	0.0708556
		0.015894	0.0225166	0.018543	0.0370861	0.0531915	0.034713	0.0413333	0.0320856	0.0441176

## Sheet: Apical
Supplementary Table S4. Residue abundance in the organelle-specific TMD data sets from vertebrates
		AA
	Position	'I'	'L'	'V'	'F'	'W'	'Y'	'C'	'A'	'G'	'P'	T'	'S'	'M'	'H'	'Q'	N'	'E'	'D'	'K'	'R'
	-5	0.0166667	0.0166667	0	0	0	0.0833333	0.0166667	0.05	0.0333333	0	0.0333333	0.166667	0	0.0166667	0.0333333	0.0166667	0.0166667	0.05	0.266667	0.183333
	-4	0.0166667	0.05	0.0166667	0.133333	0	0	0.1	0.05	0.0166667	0.0333333	0.0333333	0.15	0	0	0.0333333	0	0.0666667	0	0.183333	0.116667
	-3	0.0655738	0.0491803	0.0327869	0.0327869	0	0.0163934	0.0163934	0.114754	0.0163934	0	0.131148	0.0819672	0.0327869	0	0	0.0655738	0.0327869	0	0.0819672	0.229508
	-2	0.016129	0.0483871	0.0322581	0.016129	0.0483871	0.0322581	0	0	0.0645161	0	0.0645161	0	0.016129	0.0322581	0.0645161	0	0	0	0.193548	0.370968
	-1	0.016129	0.193548	0.0322581	0.016129	0.0322581	0.129032	0.0322581	0	0	0	0.0806452	0.0483871	0	0.0322581	0.0806452	0	0	0.016129	0.209677	0.0806452
	0	0.016129	0.0322581	0.016129	0.0322581	0	0.0645161	0.0645161	0	0	0	0.0645161	0	0	0.0645161	0.0322581	0	0.129032	0	0.387097	0.0967742
	1	0.193548	0.145161	0.0967742	0.0806452	0.0645161	0.0483871	0.0806452	0	0.0322581	0	0.0322581	0.0322581	0.0483871	0.112903	0.016129	0.016129	0	0	0	0
	2	0.177419	0.258065	0.145161	0.0645161	0.016129	0.0322581	0.0645161	0.0483871	0.016129	0	0.0483871	0.0322581	0.0806452	0	0	0	0	0	0.016129	0
	3	0.209677	0.290323	0.0645161	0.0483871	0	0	0.0645161	0.112903	0.0967742	0	0.0322581	0.0322581	0	0	0	0.016129	0	0	0.0322581	0
	4	0.370968	0.112903	0.0645161	0.0806452	0.016129	0.0806452	0.016129	0.112903	0.016129	0	0.0483871	0.0483871	0.0322581	0	0	0	0	0	0	0
	5	0.306452	0.209677	0.241935	0.0645161	0	0.0322581	0	0.112903	0.016129	0	0	0	0.016129	0	0	0	0	0	0	0
	6	0.0645161	0.403226	0.112903	0.016129	0	0	0.145161	0.0806452	0.16129	0	0	0.016129	0	0	0	0	0	0	0	0
	7	0.0322581	0.290323	0.193548	0.0645161	0	0	0.112903	0.129032	0.129032	0	0.016129	0.016129	0	0	0	0.016129	0	0	0	0
	8	0.0322581	0.177419	0.322581	0	0	0	0.0322581	0.225806	0.0483871	0.016129	0.0967742	0.0322581	0.016129	0	0	0	0	0	0	0
	9	0.193548	0.322581	0.258065	0	0	0	0.016129	0.0967742	0.0645161	0	0.016129	0	0.016129	0	0.016129	0	0	0	0	0
	10	0.0483871	0.467742	0.306452	0.016129	0	0	0.016129	0.0483871	0.0806452	0	0.016129	0	0	0	0	0	0	0	0	0
	11	0.0967742	0.322581	0.258065	0.0483871	0	0	0	0.112903	0.0322581	0	0.0645161	0.0483871	0.016129	0	0	0	0	0	0	0
	12	0.258065	0.16129	0.274194	0.0483871	0	0	0.016129	0.145161	0.016129	0	0.0322581	0.0322581	0	0	0	0	0	0.016129	0	0
	13	0.16129	0.177419	0.145161	0.016129	0	0	0.0483871	0.193548	0.145161	0	0.0645161	0.0322581	0.016129	0	0	0	0	0	0	0
	14	0.177419	0.306452	0.0645161	0	0	0	0.0645161	0.145161	0.0483871	0	0.0483871	0.112903	0	0	0	0	0	0.0322581	0	0
	15	0.306452	0.274194	0.0967742	0.0322581	0	0	0.0483871	0.16129	0.0483871	0	0	0	0.0322581	0	0	0	0	0	0	0
	16	0.0645161	0.16129	0.16129	0	0	0	0.0322581	0.16129	0.145161	0.0322581	0.0806452	0.16129	0	0	0	0	0	0	0	0
	17	0.0967742	0.306452	0.145161	0.0645161	0	0	0.0322581	0.0967742	0.129032	0.016129	0.0645161	0.0483871	0	0	0	0	0	0	0	0
	18	0.322581	0.209677	0.112903	0.0806452	0.016129	0.0645161	0	0.0322581	0.0806452	0.0483871	0.016129	0	0.016129	0	0	0	0	0	0	0
	19	0.16129	0.145161	0.225806	0.0322581	0.016129	0.016129	0.016129	0.0967742	0.112903	0.0483871	0.0806452	0.0322581	0.016129	0	0	0	0	0	0	0
	20	0.129032	0.16129	0.258065	0.016129	0.0322581	0	0	0.0806452	0.193548	0.0645161	0.0322581	0.016129	0	0	0	0.016129	0	0	0	0
	21	0.306452	0.33871	0.0483871	0	0.0483871	0	0	0.0483871	0.0806452	0.016129	0.016129	0.0967742	0	0	0	0	0	0	0	0
	22	0.112903	0.241935	0.112903	0.0645161	0	0.0322581	0	0.177419	0.0967742	0	0.0483871	0.0806452	0	0	0	0	0.016129	0	0.016129	0
	23	0.0322581	0.129032	0.16129	0.0483871	0	0.016129	0	0.129032	0.0645161	0.0645161	0.177419	0.0645161	0	0	0.016129	0.016129	0.0322581	0	0.016129	0.0322581
	24	0.118644	0.0508475	0	0.0169492	0	0.0169492	0	0.0508475	0.135593	0.0169492	0.0847458	0.0677966	0.0338983	0	0	0.0169492	0.0338983	0.118644	0.0847458	0.152542
	25	0.0344828	0.12069	0.0517241	0.0172414	0	0	0.0517241	0.103448	0.0172414	0.0689655	0.103448	0.206897	0	0.0344828	0.0344828	0	0.0344828	0.0344828	0.0689655	0.0172414
	26	0.0344828	0.137931	0.0172414	0.0517241	0	0	0.0862069	0.0689655	0.12069	0.103448	0.0517241	0.103448	0	0	0.0517241	0.0517241	0.0172414	0	0.0862069	0.0172414
	27	0.0178571	0.0178571	0.0357143	0.0357143	0	0.0178571	0.0178571	0.107143	0.125	0.0535714	0.0357143	0.0892857	0	0	0.0535714	0.0714286	0.178571	0.0357143	0.0357143	0.0714286
	28	0.0185185	0.037037	0.111111	0.037037	0	0.0185185	0.037037	0.0185185	0.037037	0.0740741	0.037037	0.185185	0	0.0185185	0.0555556	0.0185185	0.0555556	0.148148	0.0555556	0.037037
	29	0.0185185	0.111111	0.0185185	0.0185185	0	0	0.0185185	0.0185185	0.0555556	0.0555556	0.0185185	0.111111	0	0.0555556	0.0555556	0.0925926	0.148148	0.0555556	0.111111	0.037037

## Sheet: Basolateral
Supplementary Table S4. Residue abundance in the organelle-specific TMD data sets from vertebrates
		AA
	Position	'I'	'L'	'V'	'F'	'W'	'Y'	'C'	'A'	'G'	'P'	T'	'S'	'M'	'H'	'Q'	N'	'E'	'D'	'K'	'R'
	-5	0	0.0689655	0.172414	0.0172414	0.0689655	0	0.0172414	0	0.0172414	0.0517241	0.0172414	0.0862069	0	0.0172414	0.0689655	0.0344828	0.0172414	0.0517241	0.155172	0.137931
	-4	0.0508475	0.101695	0.118644	0.0169492	0	0.0169492	0.0169492	0.0508475	0	0.0677966	0.0847458	0.0169492	0.0169492	0.0508475	0.0338983	0.0169492	0	0	0.169492	0.169492
	-3	0	0.05	0	0	0	0	0	0.05	0.05	0.0666667	0.05	0.05	0	0.0666667	0.116667	0.05	0	0	0.2	0.25
	-2	0.0166667	0	0.0166667	0	0.0833333	0.0166667	0.0166667	0	0	0.05	0.05	0.0166667	0	0	0.05	0.0166667	0	0	0.233333	0.433333
	-1	0	0.0833333	0.0166667	0.05	0	0.116667	0.0166667	0	0.0666667	0.0166667	0.0166667	0	0	0.0166667	0.0333333	0.116667	0.0333333	0	0.116667	0.3
	0	0.016129	0.0483871	0.0322581	0	0.0483871	0.0483871	0.0322581	0	0	0	0.016129	0	0	0	0.016129	0.016129	0.0322581	0	0.225806	0.467742
	1	0.0967742	0.306452	0.129032	0.016129	0.0806452	0.0806452	0.0483871	0.0483871	0.0322581	0	0.0322581	0.016129	0.0806452	0.016129	0	0.016129	0	0	0	0
	2	0.145161	0.177419	0.241935	0.193548	0.016129	0.0483871	0.0322581	0.016129	0.016129	0.016129	0.0322581	0	0.0322581	0	0	0.0322581	0	0	0	0
	3	0.16129	0.322581	0.0967742	0.0322581	0	0.016129	0.145161	0.0483871	0.0645161	0.016129	0	0.0645161	0.016129	0.016129	0	0	0	0	0	0
	4	0.112903	0.177419	0.209677	0.0806452	0	0.0645161	0.0322581	0.145161	0.145161	0.016129	0	0.016129	0	0	0	0	0	0	0	0
	5	0.241935	0.225806	0.177419	0.0483871	0	0	0.0483871	0.0483871	0.129032	0	0.0322581	0.016129	0	0	0.016129	0.016129	0	0	0	0
	6	0.112903	0.290323	0.0483871	0.0322581	0	0.0322581	0.177419	0.0967742	0.16129	0	0.0483871	0	0	0	0	0	0	0	0	0
	7	0.0967742	0.435484	0.16129	0.0322581	0	0.0322581	0.0645161	0.0483871	0.016129	0	0.0322581	0.0322581	0.0483871	0	0	0	0	0	0	0
	8	0.129032	0.225806	0.177419	0.0322581	0	0	0.0645161	0.193548	0.0483871	0	0.0806452	0.0322581	0.016129	0	0	0	0	0	0	0
	9	0.209677	0.306452	0.129032	0	0	0	0.0483871	0.0967742	0.0645161	0	0.0806452	0.0322581	0.0322581	0	0	0	0	0	0	0
	10	0.241935	0.209677	0.209677	0.0483871	0	0	0	0.129032	0.0806452	0.016129	0.016129	0.0322581	0.016129	0	0	0	0	0	0	0
	11	0.0967742	0.354839	0.193548	0.0806452	0	0	0	0.145161	0.0806452	0	0.0322581	0	0.016129	0	0	0	0	0	0	0
	12	0.112903	0.403226	0.145161	0.0645161	0	0	0	0.145161	0	0.016129	0.0645161	0	0.016129	0	0	0	0.0322581	0	0	0
	13	0.0967742	0.274194	0.209677	0.0483871	0	0	0.0483871	0.225806	0.016129	0.016129	0.0483871	0.016129	0	0	0	0	0	0	0	0
	14	0.177419	0.419355	0.16129	0	0	0	0	0.0483871	0.016129	0.016129	0.016129	0.112903	0	0	0.016129	0	0	0	0	0.016129
	15	0.290323	0.209677	0.129032	0.0645161	0	0.016129	0.016129	0.0806452	0.177419	0.016129	0	0	0	0	0	0	0	0	0	0
	16	0.0483871	0.112903	0.0967742	0.0806452	0.016129	0.016129	0.016129	0.0322581	0.451613	0.0806452	0.0483871	0	0	0	0	0	0	0	0	0
	17	0.16129	0.193548	0.0645161	0.0322581	0	0.016129	0.0645161	0.145161	0.274194	0.016129	0	0.016129	0	0	0	0	0	0	0	0.016129
	18	0.209677	0.241935	0.322581	0.0483871	0	0.016129	0.016129	0.0322581	0.0322581	0	0	0.016129	0.0322581	0.016129	0.016129	0	0	0	0	0
	19	0.290323	0.16129	0.145161	0.0483871	0	0.0322581	0.016129	0.112903	0.0806452	0.0322581	0.0322581	0.016129	0	0	0	0	0	0	0	0.0322581
	20	0.0322581	0.112903	0.112903	0.112903	0.0483871	0	0	0.0806452	0.387097	0	0.0322581	0.0322581	0	0	0	0.016129	0.016129	0	0	0.016129
	21	0.16129	0.33871	0.016129	0.016129	0	0.0483871	0.016129	0.0483871	0.0322581	0	0.16129	0.0645161	0.0322581	0.0322581	0	0	0	0	0.016129	0.016129
	22	0.16129	0.0645161	0.16129	0.016129	0	0.016129	0	0.145161	0.016129	0.0967742	0.0806452	0.0483871	0.0322581	0	0	0.016129	0	0.016129	0.0806452	0.0483871
	23	0.16129	0.16129	0.0645161	0	0.016129	0	0.016129	0.209677	0.0645161	0.0483871	0.0322581	0.112903	0.016129	0.016129	0.0322581	0.016129	0	0	0.016129	0.016129
	24	0.0491803	0.0819672	0.0819672	0.0163934	0	0.0491803	0.0163934	0.0491803	0.0983607	0.163934	0.0327869	0.213115	0.0327869	0.0163934	0	0.0163934	0	0	0.0491803	0.0327869
	25	0.0508475	0.0847458	0.152542	0	0	0.0169492	0.0677966	0.0508475	0.0508475	0.101695	0.101695	0.0677966	0.0169492	0.0508475	0.0508475	0	0.0338983	0	0.0508475	0.0508475
	26	0.0847458	0.101695	0.0338983	0	0	0	0.0338983	0.101695	0.0677966	0.0508475	0.0338983	0.20339	0	0	0.152542	0.0169492	0	0.0169492	0.0508475	0.0508475
	27	0.0344828	0.12069	0	0	0	0.0517241	0	0.0172414	0.0517241	0.0344828	0.12069	0.155172	0.0172414	0.0172414	0	0.0862069	0.0862069	0.0344828	0.103448	0.0689655
	28	0.0344828	0	0.0689655	0.0172414	0	0.0344828	0.0344828	0.0517241	0.206897	0.0862069	0	0.224138	0.0172414	0.0172414	0.0344828	0	0.0344828	0.0689655	0.0344828	0.0344828
	29	0.0344828	0.0172414	0.103448	0	0.0172414	0	0.0344828	0.137931	0.172414	0.0344828	0.0517241	0.0344828	0	0	0.0689655	0	0.0862069	0.0862069	0.0862069	0.0344828
